# Supplementary material for: Immune cell-based transcriptomic Mendelian randomization and colocalization study on type 1 diabetes
Source: BMC Med. 2025 Nov 26;23:713. doi: 10.1186/s12916-025-04527-8 (PMC12751804; doi:10.1186/s12916-025-04527-8)
Supplement: Supplementary file 1 — Additional file 1: Tables S1-S8. Table S1—Information on eQTL datasets used to select genetic instruments for Mendelian randomization. Table S2—Instrumental variants. Table S3—Full Mendelian randomization results. Table S4—Full colocalization results for results that pass MR thresholds. Table S5—MR and colocalization results shown together. Table S6—Region and novelty of unique genes passed MR and colocalization thresholds. Table S7—Full PheWAS with colocalization results. Table S8—MR replication in African ancestry individuals. [file 12916_2025_4527_MOESM1_ESM.xlsx]

## Sheet: Contents
Contents
Supplementary Table 1	Information on eQTL datasets used to select genetic instruments for Mendelian randomization
Supplementary Table 2	Instrumental variants
Supplementary Table 3	Full Mendelian randomization results
Supplementary Table 4	Full colocalization results for results that pass MR thresholds
Supplementary Table 5	MR and colocalization results shown together
Supplementary Table 6	Region and novelty of unique genes passed MR and colocalization thresholds
Supplementary Table 7	Full PheWAS with colocalization results
Supplementary Table 8	MR replication in African ancestry individuals

## Sheet: ST1
Supplementary Table 1. Information on eQTL datasets used to select genetic instruments for Mendelian randomization
eQTL catalogue Dataset ID	Study Label	Pubmed ID	Sample size	Immune cell	Immune cell condition	Genes tested	Bonferroni-corrected MR threshold	Genes passing significance	Genes further passing colocalization
QTD000001	Alasoo_2018	29379200	84	macrophage	naive	597	8.37521e-05	11	4
QTD000011	Alasoo_2018	29379200	84	macrophage	Salmonella_5h	479	0.000104384	8	3
QTD000006	Alasoo_2018	29379200	84	macrophage	IFNg_18h	647	7.72798e-05	10	4
QTD000016	Alasoo_2018	29379200	84	macrophage	IFNg_18h+Salmonella_5h	452	0.000110619	6	3
QTD000031	BLUEPRINT	27863251	167	CD4+ T cell	naive	2247	2.2242e-05	29	14
QTD000026	BLUEPRINT	27863251	196	neutrophil	naive	2083	2.39923e-05	23	9
QTD000021	BLUEPRINT	27863251	191	monocyte	naive	2564	1.94932e-05	26	11
QTD000036	Bossini-Castillo_2019	35591976	119	Treg memory	naive	1292	3.86997e-05	23	10
QTD000061	CAP	32787775	148	LCL	statin	776	6.4433e-05	14	6
QTD000056	CAP	32787775	148	LCL	naive	776	6.4433e-05	12	6
QTD000067	CEDAR	29930244	290	CD4+ T cell	naive	1278	3.91236e-05	26	17
QTD000070	CEDAR	29930244	280	neutrophil	naive	1204	4.15282e-05	20	12
QTD000073	CEDAR	29930244	262	B cell	naive	766	6.52742e-05	12	6
QTD000066	CEDAR	29930244	277	CD8+ T cell	naive	1103	4.53309e-05	13	5
QTD000069	CEDAR	29930244	286	monocyte	naive	1259	3.97141e-05	13	5
QTD000080	Fairfax_2012	22446964	281	B cell	naive	1441	3.46981e-05	24	13
QTD000081	Fairfax_2014	24604202	420	monocyte	naive	2226	2.24618e-05	28	14
QTD000082	Fairfax_2014	24604202	370	monocyte	IFNg_24h	2236	2.23614e-05	27	12
QTD000083	Fairfax_2014	24604202	256	monocyte	LPS_2h	1514	3.30251e-05	17	5
QTD000084	Fairfax_2014	24604202	325	monocyte	LPS_24h	1842	2.71444e-05	18	5
QTD000105	GENCORD	23755361	184	T cell	naive	1028	4.86381e-05	17	9
QTD000095	GENCORD	23755361	190	LCL	naive	1165	4.28816e-05	14	7
QTD000110	GEUVADIS	24037378	445	LCL	naive	2300	2.17391e-05	31	13
QTD000115	Gilchrist_2021	35835762	247	NK cell	naive	1649	3.03214e-05	21	6
QTD000372	Kasela_2017	28248954	269	CD8+ T cell	naive	730	6.84932e-05	14	7
QTD000371	Kasela_2017	28248954	280	CD4+ T cell	naive	1066	4.69043e-05	15	7
QTD000378	Naranbhai_2015	26151758	93	neutrophil	naive	671	7.45156e-05	15	6
QTD000539	TwinsUK	25436857	418	LCL	naive	2628	1.90186e-05	29	14
QTD000559	Young_2019	34083789	104	microglia	naive	126	0.000396825	1	0

## Sheet: ST2
Supplementary Table 2. Instrumental variants
Gene	Ensembl	Study Label	Immune cell type	eQTL catalogue Dataset ID	Molecular triat ID	Variant	Effect Allele	Other Allele	Beta (eQTL)	Standard Error (eQTL)	Beta (T1D)	Standard Error (T1D)	F Statistic	Steiger Direction	Steiger P-value
ENPP4	ENSG00000001561	Alasoo_2018	macrophage	QTD000001	ENSG00000001561	rs9395156	G	A	-1.00879	0.106194	-0.011145	0.016151	90.2405	TRUE	2.29888e-16
M6PR	ENSG00000003056	Alasoo_2018	macrophage	QTD000001	ENSG00000003056	rs7974486	G	A	1.05962	0.165338	-0.061972	0.019265	41.0729	TRUE	6.19847e-09
DBNDD1	ENSG00000003249	Alasoo_2018	macrophage	QTD000001	ENSG00000003249	rs77270200	A	G	1.18126	0.170445	0.001787	0.025578	48.0311	TRUE	2.31665e-10
RBM6	ENSG00000004534	Alasoo_2018	macrophage	QTD000001	ENSG00000004534	rs2353579	T	C	-0.641051	0.0949295	0.016414	0.013934	45.6019	TRUE	7.27196e-10
SLC25A13	ENSG00000004864	Alasoo_2018	macrophage	QTD000001	ENSG00000004864	rs4576359	G	A	-0.914232	0.121128	-0.018499	0.016024	56.9671	TRUE	1.23579e-11
GCFC2	ENSG00000005436	Alasoo_2018	macrophage	QTD000001	ENSG00000005436	rs13397865	C	T	0.726139	0.107614	0.019605	0.01558	45.5305	TRUE	7.8094e-10
GDE1	ENSG00000006007	Alasoo_2018	macrophage	QTD000001	ENSG00000006007	rs2856608	A	G	0.798889	0.108714	-0.012211	0.017518	54.001	TRUE	3.11332e-11
SPATA20	ENSG00000006282	Alasoo_2018	macrophage	QTD000001	ENSG00000006282	rs9890200	C	A	-1.28104	0.0566708	-0.012348	0.016025	510.983	TRUE	2.39543e-49
CEACAM21	ENSG00000007129	Alasoo_2018	macrophage	QTD000001	ENSG00000007129	rs34054275	T	C	-1.36074	0.105546	-0.028613	0.042725	166.214	TRUE	7.61883e-25
ST7L	ENSG00000007341	Alasoo_2018	macrophage	QTD000001	ENSG00000007341	rs10745330	T	C	1.04835	0.0750501	0.061495	0.013996	195.124	TRUE	3.48555e-27
RNF216	ENSG00000011275	Alasoo_2018	macrophage	QTD000001	ENSG00000011275	rs10240006	A	G	-0.767207	0.10765	-0.030373	0.015447	50.7922	TRUE	1.35565e-10
TTC19	ENSG00000011295	Alasoo_2018	macrophage	QTD000001	ENSG00000011295	rs21180	T	C	0.791595	0.0853584	-0.008209	0.01503	86.003	TRUE	7.90678e-16
LARS2	ENSG00000011376	Alasoo_2018	macrophage	QTD000001	ENSG00000011376	rs12639021	G	A	-0.716349	0.0836642	-0.003697	0.015593	73.3111	TRUE	3.89934e-14
RABGAP1	ENSG00000011454	Alasoo_2018	macrophage	QTD000001	ENSG00000011454	rs1823449	T	G	0.973245	0.145218	0.022503	0.041502	44.9162	TRUE	9.1275e-10
PPP5C	ENSG00000011485	Alasoo_2018	macrophage	QTD000001	ENSG00000011485	rs3764613	G	A	-0.583249	0.0646692	-0.007328	0.014766	81.3417	TRUE	3.27652e-15
MAN2B2	ENSG00000013288	Alasoo_2018	macrophage	QTD000001	ENSG00000013288	rs4689487	C	T	-0.96299	0.142173	0.01235	0.019917	45.8785	TRUE	5.90462e-10
RNF14	ENSG00000013561	Alasoo_2018	macrophage	QTD000001	ENSG00000013561	rs192243	A	G	-0.894581	0.107335	-0.00764	0.01956	69.4635	TRUE	1.43587e-13
CNTN1	ENSG00000018236	Alasoo_2018	macrophage	QTD000001	ENSG00000018236	rs11179176	G	A	0.714368	0.111164	-0.001917	0.015784	41.2967	TRUE	2.95509e-09
TFB1M	ENSG00000029639	Alasoo_2018	macrophage	QTD000001	ENSG00000029639	rs9322508	T	C	-0.529265	0.0834439	0.004168	0.015374	40.2307	TRUE	4.61661e-09
NUP160	ENSG00000030066	Alasoo_2018	macrophage	QTD000001	ENSG00000030066	rs4752858	T	C	-0.851119	0.0702798	0.024366	0.014429	146.663	TRUE	7.68234e-23
BAK1	ENSG00000030110	Alasoo_2018	macrophage	QTD000001	ENSG00000030110	rs210142	C	T	-0.691372	0.112419	0.141139	0.015749	37.822	TRUE	6.66066e-08
CENPQ	ENSG00000031691	Alasoo_2018	macrophage	QTD000001	ENSG00000031691	rs1471539	G	A	0.68484	0.0618248	-0.010767	0.015502	122.702	TRUE	2.45253e-20
MRI1	ENSG00000037757	Alasoo_2018	macrophage	QTD000001	ENSG00000037757	rs371671	A	C	-0.785365	0.120678	0.00443	0.01583	42.3533	TRUE	2.05256e-09
AGA	ENSG00000038002	Alasoo_2018	macrophage	QTD000001	ENSG00000038002	rs11131799	A	G	1.18546	0.135457	-7.6e-05	0.016027	76.5898	TRUE	1.27496e-14
INPP4A	ENSG00000040933	Alasoo_2018	macrophage	QTD000001	ENSG00000040933	rs72821955	A	G	-0.703999	0.112687	-0.014528	0.0173	39.0298	TRUE	8.29151e-09
H6PD	ENSG00000049239	Alasoo_2018	macrophage	QTD000001	ENSG00000049239	rs6577563	C	T	-0.729239	0.0885955	-0.018689	0.015417	67.7511	TRUE	3.1836e-13
HEBP2	ENSG00000051620	Alasoo_2018	macrophage	QTD000001	ENSG00000051620	rs6928273	C	A	-1.77086	0.206557	0.010205	0.033684	73.5002	TRUE	3.7562e-14
HPF1	ENSG00000056050	Alasoo_2018	macrophage	QTD000001	ENSG00000056050	rs11540095	C	T	-1.01274	0.155552	0.012891	0.019622	42.3882	TRUE	2.21389e-09
LAMC2	ENSG00000058085	Alasoo_2018	macrophage	QTD000001	ENSG00000058085	rs684527	A	C	0.563061	0.071547	-0.009638	0.016014	61.9338	TRUE	1.9042e-12
CROCC	ENSG00000058453	Alasoo_2018	macrophage	QTD000001	ENSG00000058453	rs6691985	T	C	1.4037	0.159096	-0.02596	0.016563	77.8449	TRUE	1.36021e-14
CTDP1	ENSG00000060069	Alasoo_2018	macrophage	QTD000001	ENSG00000060069	rs12456692	T	C	-0.951821	0.097172	-0.012756	0.015793	95.9463	TRUE	4.40313e-17
ADCK1	ENSG00000063761	Alasoo_2018	macrophage	QTD000001	ENSG00000063761	rs73303267	T	C	0.745735	0.118692	-0.026512	0.019995	39.4754	TRUE	7.74127e-09
LPAR2	ENSG00000064547	Alasoo_2018	macrophage	QTD000001	ENSG00000064547	rs739461	C	T	0.825249	0.128386	0.02815	0.017379	41.3176	TRUE	4.0775e-09
STAG3	ENSG00000066923	Alasoo_2018	macrophage	QTD000001	ENSG00000066923	rs1880949	T	G	-0.67091	0.102954	-0.056572	0.017142	42.4661	TRUE	3.9777e-09
SRBD1	ENSG00000068784	Alasoo_2018	macrophage	QTD000001	ENSG00000068784	rs67687878	T	C	0.659197	0.08108	-0.022353	0.014956	66.1002	TRUE	5.9262e-13
NDST1	ENSG00000070614	Alasoo_2018	macrophage	QTD000001	ENSG00000070614	rs7736222	C	T	-1.21732	0.181275	-0.023403	0.025082	45.0955	TRUE	8.4428e-10
VASH1	ENSG00000071246	Alasoo_2018	macrophage	QTD000001	ENSG00000071246	rs1861425	T	C	-1.33102	0.115199	-0.005818	0.017692	133.497	TRUE	1.29511e-21
CPSF1	ENSG00000071894	Alasoo_2018	macrophage	QTD000001	ENSG00000071894	rs2280836	A	G	1.05227	0.0747517	0.045618	0.037174	198.158	TRUE	1.18581e-27
XRCC1	ENSG00000073050	Alasoo_2018	macrophage	QTD000001	ENSG00000073050	rs3213255	A	G	0.676461	0.0944831	-0.024401	0.015494	51.2598	TRUE	1.03972e-10
MARK3	ENSG00000075413	Alasoo_2018	macrophage	QTD000001	ENSG00000075413	rs2756118	T	C	0.772692	0.103925	0.003404	0.01463	55.2806	TRUE	1.7473e-11
EXOSC7	ENSG00000075914	Alasoo_2018	macrophage	QTD000001	ENSG00000075914	rs60431938	T	C	1.56612	0.194328	0.004221	0.042833	64.95	TRUE	5.9849e-13
CAPZB	ENSG00000077549	Alasoo_2018	macrophage	QTD000001	ENSG00000077549	rs214343	C	T	-0.684772	0.0923404	0.00869	0.015027	54.9931	TRUE	2.10458e-11
SYNJ2	ENSG00000078269	Alasoo_2018	macrophage	QTD000001	ENSG00000078269	rs10455934	G	A	0.757551	0.0940975	-0.002767	0.015413	64.8138	TRUE	6.40399e-13
SAR1A	ENSG00000079332	Alasoo_2018	macrophage	QTD000001	ENSG00000079332	rs15801	T	C	0.631884	0.0799386	0.013191	0.014948	62.483	TRUE	1.69696e-12
DELE1	ENSG00000081791	Alasoo_2018	macrophage	QTD000001	ENSG00000081791	rs351260	A	G	-0.740093	0.0992165	-0.013347	0.015562	55.6423	TRUE	1.80225e-11
PPIE	ENSG00000084072	Alasoo_2018	macrophage	QTD000001	ENSG00000084072	rs115226905	G	T	1.40268	0.171984	-0.027921	0.035916	66.5183	TRUE	4.28013e-13
STARD7	ENSG00000084090	Alasoo_2018	macrophage	QTD000001	ENSG00000084090	rs11164062	A	C	-0.820977	0.132145	0.021365	0.041485	38.5976	TRUE	1.08128e-08
SCAMP1	ENSG00000085365	Alasoo_2018	macrophage	QTD000001	ENSG00000085365	rs12697880	G	T	-0.801002	0.0818135	0.032283	0.017094	95.8555	TRUE	6.40781e-17
NFX1	ENSG00000086102	Alasoo_2018	macrophage	QTD000001	ENSG00000086102	rs696286	G	A	0.976238	0.103226	-0.025673	0.021198	89.4403	TRUE	3.45674e-16
EIF2AK1	ENSG00000086232	Alasoo_2018	macrophage	QTD000001	ENSG00000086232	rs1133132	C	T	0.763376	0.0820954	0.006694	0.015604	86.4648	TRUE	6.64183e-16
ERO1B	ENSG00000086619	Alasoo_2018	macrophage	QTD000001	ENSG00000086619	rs1726631	T	C	0.852907	0.117051	-0.019494	0.015018	53.0949	TRUE	4.9701e-11
DOCK9	ENSG00000088387	Alasoo_2018	macrophage	QTD000001	ENSG00000088387	rs61968943	A	G	0.836458	0.117412	-0.035118	0.017672	50.7532	TRUE	1.33148e-10
ATRN	ENSG00000088812	Alasoo_2018	macrophage	QTD000001	ENSG00000088812	rs6051861	G	A	0.857216	0.130335	-0.015259	0.015997	43.2572	TRUE	1.68319e-09
C20orf194	ENSG00000088854	Alasoo_2018	macrophage	QTD000001	ENSG00000088854	rs6115892	T	C	0.822266	0.131463	-0.014973	0.015968	39.1217	TRUE	8.14997e-09
TMEM230	ENSG00000089063	Alasoo_2018	macrophage	QTD000001	ENSG00000089063	rs6053100	T	C	0.735666	0.105372	-0.027498	0.015525	48.7429	TRUE	2.72852e-10
ALKBH5	ENSG00000091542	Alasoo_2018	macrophage	QTD000001	ENSG00000091542	rs1064629	T	C	-1.031	0.16451	-0.011642	0.021973	39.2765	TRUE	7.05955e-09
SPAG7	ENSG00000091640	Alasoo_2018	macrophage	QTD000001	ENSG00000091640	rs3826508	C	G	1.19569	0.187995	0.041968	0.026417	40.4524	TRUE	5.61431e-09
PPP2R3C	ENSG00000092020	Alasoo_2018	macrophage	QTD000001	ENSG00000092020	rs1056879	C	T	-0.771313	0.12304	-0.001727	0.014677	39.2978	TRUE	6.3816e-09
HAUS4	ENSG00000092036	Alasoo_2018	macrophage	QTD000001	ENSG00000092036	rs2145542	T	C	-0.598232	0.0655935	-0.000421	0.015026	83.1798	TRUE	1.61238e-15
SCFD1	ENSG00000092108	Alasoo_2018	macrophage	QTD000001	ENSG00000092108	rs229150	G	A	-0.4581	0.0737959	-0.035698	0.016324	38.5351	TRUE	1.36603e-08
TRPM7	ENSG00000092439	Alasoo_2018	macrophage	QTD000001	ENSG00000092439	rs4641679	G	A	0.634675	0.0879684	-0.053001	0.014793	52.0534	TRUE	1.25508e-10
CRAT	ENSG00000095321	Alasoo_2018	macrophage	QTD000001	ENSG00000095321	rs10819461	T	C	1.05187	0.142592	-0.013196	0.017325	54.4169	TRUE	2.73893e-11
CWF19L1	ENSG00000095485	Alasoo_2018	macrophage	QTD000001	ENSG00000095485	rs11596950	T	C	0.706551	0.0947198	0.006646	0.015009	55.6424	TRUE	1.62556e-11
SYDE2	ENSG00000097096	Alasoo_2018	macrophage	QTD000001	ENSG00000097096	rs72722624	A	G	0.868636	0.134432	-0.02848	0.017381	41.7513	TRUE	3.43873e-09
OCEL1	ENSG00000099330	Alasoo_2018	macrophage	QTD000001	ENSG00000099330	rs2288544	T	C	0.932988	0.122281	-0.009893	0.018768	58.2149	TRUE	6.78976e-12
ARVCF	ENSG00000099889	Alasoo_2018	macrophage	QTD000001	ENSG00000099889	rs1990277	A	G	-0.78622	0.0979774	-0.003234	0.015538	64.3927	TRUE	7.44353e-13
SNAP29	ENSG00000099940	Alasoo_2018	macrophage	QTD000001	ENSG00000099940	rs2072517	C	T	0.725927	0.105389	-0.017699	0.016744	47.4455	TRUE	3.66518e-10
DDTL	ENSG00000099974	Alasoo_2018	macrophage	QTD000001	ENSG00000099974	rs5751764	C	A	-0.980311	0.0780685	0.002612	0.01482	157.68	TRUE	3.16796e-24
ESS2	ENSG00000100056	Alasoo_2018	macrophage	QTD000001	ENSG00000100056	rs715544	A	G	-1.12758	0.121794	0.002169	0.027186	85.7123	TRUE	7.51061e-16
TFIP11	ENSG00000100109	Alasoo_2018	macrophage	QTD000001	ENSG00000100109	rs2097470	T	C	-1.24189	0.200462	0.032016	0.02153	38.3798	TRUE	1.2267e-08
CYB5R3	ENSG00000100243	Alasoo_2018	macrophage	QTD000001	ENSG00000100243	rs34945863	T	C	0.509233	0.0646621	0.020459	0.015324	62.0202	TRUE	2.26679e-12
ARSA	ENSG00000100299	Alasoo_2018	macrophage	QTD000001	ENSG00000100299	rs2071421	C	T	-1.29418	0.167404	0.002519	0.022924	59.7665	TRUE	3.52537e-12
ASCC2	ENSG00000100325	Alasoo_2018	macrophage	QTD000001	ENSG00000100325	rs11702929	C	T	2.14502	0.253961	-0.094117	0.02133	71.3393	TRUE	2.27338e-13
PNPLA3	ENSG00000100344	Alasoo_2018	macrophage	QTD000001	ENSG00000100344	rs929090	G	A	0.990341	0.0936886	0.003804	0.015949	111.737	TRUE	4.08498e-19
FOXRED2	ENSG00000100350	Alasoo_2018	macrophage	QTD000001	ENSG00000100350	rs73167667	G	A	1.24604	0.196727	0.030921	0.027315	40.1177	TRUE	5.88959e-09
FAM118A	ENSG00000100376	Alasoo_2018	macrophage	QTD000001	ENSG00000100376	rs136601	C	G	1.50322	0.18516	-0.012376	0.021742	65.9099	TRUE	4.91511e-13
CTSG	ENSG00000100448	Alasoo_2018	macrophage	QTD000001	ENSG00000100448	rs35328996	A	G	1.50395	0.153232	-0.019361	0.023683	96.3314	TRUE	3.91356e-17
DAAM1	ENSG00000100592	Alasoo_2018	macrophage	QTD000001	ENSG00000100592	rs17834014	G	A	-1.30977	0.18875	-0.075825	0.027659	48.1522	TRUE	4.28039e-10
GSKIP	ENSG00000100744	Alasoo_2018	macrophage	QTD000001	ENSG00000100744	rs11624919	C	T	1.2319	0.103092	-0.001076	0.01505	142.791	TRUE	1.13024e-22
SRP54	ENSG00000100883	Alasoo_2018	macrophage	QTD000001	ENSG00000100883	rs12590678	A	G	-0.720364	0.0800825	0.002651	0.017784	80.9149	TRUE	3.37782e-15
EMC9	ENSG00000100908	Alasoo_2018	macrophage	QTD000001	ENSG00000100908	rs2236352	C	T	-0.910425	0.113041	0.000305	0.017416	64.8659	TRUE	6.01648e-13
PYGB	ENSG00000100994	Alasoo_2018	macrophage	QTD000001	ENSG00000100994	rs3787078	G	A	0.582583	0.0854637	-0.036315	0.018373	46.4678	TRUE	6.55739e-10
PROCR	ENSG00000101000	Alasoo_2018	macrophage	QTD000001	ENSG00000101000	rs1415772	G	C	-0.70443	0.107585	0.055819	0.01616	42.8719	TRUE	3.30624e-09
NELFCD	ENSG00000101158	Alasoo_2018	macrophage	QTD000001	ENSG00000101158	rs17851253	T	C	-1.01809	0.140707	-0.022807	0.023659	52.3529	TRUE	6.01128e-11
MTG2	ENSG00000101181	Alasoo_2018	macrophage	QTD000001	ENSG00000101181	rs6062133	A	G	0.91549	0.140083	0.025471	0.021621	42.7107	TRUE	2.23595e-09
RNF24	ENSG00000101236	Alasoo_2018	macrophage	QTD000001	ENSG00000101236	rs11699249	C	T	-0.894293	0.139711	-0.002045	0.014177	40.9731	TRUE	3.35983e-09
MYLK2	ENSG00000101306	Alasoo_2018	macrophage	QTD000001	ENSG00000101306	rs111884063	C	T	1.44773	0.148226	0.045001	0.028371	95.3952	TRUE	6.57019e-17
SIRPB1	ENSG00000101307	Alasoo_2018	macrophage	QTD000001	ENSG00000101307	rs2253427	C	T	-1.4073	0.101407	0.020316	0.016807	192.592	TRUE	1.7772e-27
DNTTIP1	ENSG00000101457	Alasoo_2018	macrophage	QTD000001	ENSG00000101457	rs390386	T	G	1.06669	0.0804993	0.038286	0.01499	175.587	TRUE	1.22783e-25
ZNF516	ENSG00000101493	Alasoo_2018	macrophage	QTD000001	ENSG00000101493	rs4300744	T	C	-1.10052	0.0648031	-0.02404	0.016059	288.406	TRUE	2.43063e-35
POLI	ENSG00000101751	Alasoo_2018	macrophage	QTD000001	ENSG00000101751	rs3730716	C	T	-0.697976	0.095431	-0.023368	0.015555	53.4936	TRUE	4.59548e-11
PARP4	ENSG00000102699	Alasoo_2018	macrophage	QTD000001	ENSG00000102699	rs56071500	T	C	-1.10537	0.144651	0.010212	0.023054	58.3946	TRUE	6.20693e-12
MGRN1	ENSG00000102858	Alasoo_2018	macrophage	QTD000001	ENSG00000102858	rs1045519	T	C	0.81092	0.100833	0.002496	0.015522	64.6771	TRUE	6.67557e-13
MMP15	ENSG00000102996	Alasoo_2018	macrophage	QTD000001	ENSG00000102996	rs1055273	A	G	0.930856	0.141295	-0.024288	0.028552	43.4022	TRUE	1.57199e-09
HSDL1	ENSG00000103160	Alasoo_2018	macrophage	QTD000001	ENSG00000103160	rs17725839	T	G	1.20277	0.164781	0.017698	0.017139	53.2784	TRUE	4.3378e-11
NAGPA	ENSG00000103174	Alasoo_2018	macrophage	QTD000001	ENSG00000103174	rs1045693	A	G	0.645219	0.0914009	-0.023407	0.015492	49.8326	TRUE	1.71927e-10
MTHFSD	ENSG00000103248	Alasoo_2018	macrophage	QTD000001	ENSG00000103248	rs74632845	T	G	-1.4987	0.208087	-0.059258	0.036244	51.8728	TRUE	8.20255e-11
FBXO31	ENSG00000103264	Alasoo_2018	macrophage	QTD000001	ENSG00000103264	rs8052244	C	G	0.884971	0.0948405	-0.03687	0.014792	87.0704	TRUE	1.02078e-15
LACTB	ENSG00000103642	Alasoo_2018	macrophage	QTD000001	ENSG00000103642	rs183109285	T	G	0.733384	0.0919017	0.02931	0.014588	63.6819	TRUE	1.5134e-12
TRIP4	ENSG00000103671	Alasoo_2018	macrophage	QTD000001	ENSG00000103671	rs575996	G	T	-1.05217	0.164506	-0.019072	0.022406	40.908	TRUE	4.01629e-09
TTC23	ENSG00000103852	Alasoo_2018	macrophage	QTD000001	ENSG00000103852	rs12593449	A	C	0.940534	0.120462	0.021961	0.015405	60.9605	TRUE	3.341e-12
RPAP1	ENSG00000103932	Alasoo_2018	macrophage	QTD000001	ENSG00000103932	rs2274858	G	A	-0.741646	0.0954249	0.02429	0.014411	60.4046	TRUE	4.2126e-12
ATP8B4	ENSG00000104043	Alasoo_2018	macrophage	QTD000001	ENSG00000104043	rs2414031	C	T	-0.877159	0.106529	0.01627	0.016076	67.7986	TRUE	2.97801e-13
RAB2A	ENSG00000104388	Alasoo_2018	macrophage	QTD000001	ENSG00000104388	rs3735826	T	C	0.467679	0.0652938	-0.007825	0.015108	51.3041	TRUE	7.79964e-11
SNX16	ENSG00000104497	Alasoo_2018	macrophage	QTD000001	ENSG00000104497	rs11775068	T	C	1.00017	0.118484	-0.02178	0.015878	71.2571	TRUE	1.06164e-13
TNFRSF10A	ENSG00000104689	Alasoo_2018	macrophage	QTD000001	ENSG00000104689	rs13278062	T	G	-1.03259	0.0844667	0.01349	0.015714	149.446	TRUE	2.99987e-23
KCNN4	ENSG00000104783	Alasoo_2018	macrophage	QTD000001	ENSG00000104783	rs12609846	T	C	-0.803212	0.120835	-0.0073	0.014724	44.185	TRUE	1.07208e-09
NUCB1	ENSG00000104805	Alasoo_2018	macrophage	QTD000001	ENSG00000104805	rs10415881	A	G	-1.92671	0.148809	-0.018374	0.023544	167.639	TRUE	3.94613e-25
SARS2	ENSG00000104835	Alasoo_2018	macrophage	QTD000001	ENSG00000104835	rs12982957	G	A	-0.519056	0.0794157	-0.009014	0.01617	42.7185	TRUE	1.905e-09
C19orf44	ENSG00000105072	Alasoo_2018	macrophage	QTD000001	ENSG00000105072	rs7251415	G	A	0.959061	0.14628	0.003026	0.0221	42.9856	TRUE	1.55948e-09
RPS16	ENSG00000105193	Alasoo_2018	macrophage	QTD000001	ENSG00000105193	rs11881477	A	G	0.680934	0.0992139	-0.004182	0.016084	47.1048	TRUE	3.42208e-10
PRKD2	ENSG00000105287	Alasoo_2018	macrophage	QTD000001	ENSG00000105287	rs313841	A	G	0.792007	0.115887	-0.159147	0.021421	46.7077	TRUE	1.97098e-09
ZNF175	ENSG00000105497	Alasoo_2018	macrophage	QTD000001	ENSG00000105497	rs7249641	C	T	0.805634	0.122464	-0.043759	0.016466	43.2772	TRUE	2.39695e-09
KCNN1	ENSG00000105642	Alasoo_2018	macrophage	QTD000001	ENSG00000105642	rs7252014	A	G	-0.974015	0.130693	-0.021396	0.014793	55.5427	TRUE	2.16354e-11
GSDME	ENSG00000105928	Alasoo_2018	macrophage	QTD000001	ENSG00000105928	rs2521770	T	C	1.00967	0.0818223	-0.009269	0.014591	152.27	TRUE	1.36512e-23
IQCE	ENSG00000106012	Alasoo_2018	macrophage	QTD000001	ENSG00000106012	rs2272287	A	C	-0.608583	0.0843474	0.004625	0.016479	52.059	TRUE	5.62986e-11
CPED1	ENSG00000106034	Alasoo_2018	macrophage	QTD000001	ENSG00000106034	rs798901	T	C	0.912881	0.143348	0.014639	0.015462	40.5551	TRUE	4.76355e-09
CLDN15	ENSG00000106404	Alasoo_2018	macrophage	QTD000001	ENSG00000106404	rs6979122	C	A	1.62212	0.240152	0.041831	0.032709	45.624	TRUE	7.51292e-10
PRUNE2	ENSG00000106772	Alasoo_2018	macrophage	QTD000001	ENSG00000106772	rs618145	C	A	-1.20925	0.102878	0.00909	0.018102	138.162	TRUE	4.22343e-22
PTGR1	ENSG00000106853	Alasoo_2018	macrophage	QTD000001	ENSG00000106853	rs4246887	T	G	-0.938733	0.115435	0.029154	0.016715	66.1316	TRUE	6.36529e-13
SUSD1	ENSG00000106868	Alasoo_2018	macrophage	QTD000001	ENSG00000106868	rs781622	C	T	1.22276	0.113571	0.019024	0.016158	115.917	TRUE	1.80344e-19
RGP1	ENSG00000107185	Alasoo_2018	macrophage	QTD000001	ENSG00000107185	rs1570249	A	G	-0.910042	0.0972093	0.014694	0.014394	87.641	TRUE	5.46177e-16
DNMBP	ENSG00000107554	Alasoo_2018	macrophage	QTD000001	ENSG00000107554	rs7078766	T	C	-1.04954	0.15706	-0.002278	0.029815	44.6547	TRUE	8.16745e-10
LIPA	ENSG00000107798	Alasoo_2018	macrophage	QTD000001	ENSG00000107798	rs1412444	T	C	0.987924	0.117346	-0.006818	0.015795	70.8778	TRUE	9.14699e-14
MTPAP	ENSG00000107951	Alasoo_2018	macrophage	QTD000001	ENSG00000107951	rs11007990	G	A	0.61145	0.0845031	-0.003633	0.01483	52.3572	TRUE	4.99239e-11
PITRM1	ENSG00000107959	Alasoo_2018	macrophage	QTD000001	ENSG00000107959	rs3814588	A	T	0.720591	0.110744	-0.010122	0.016129	67.0372	TRUE	2.23837e-09
PITRM1	ENSG00000107959	Alasoo_2018	macrophage	QTD000001	ENSG00000107959	rs4881119	C	G	0.786747	0.0952125	-0.002671	0.015999	67.0372	TRUE	2.00375e-13
PITRM1	ENSG00000107959	Alasoo_2018	macrophage	QTD000001	ENSG00000107959	rs76088740	T	C	-1.95577	0.205592	-0.091995	0.037187	67.0372	TRUE	3.92242e-16
RAD51C	ENSG00000108384	Alasoo_2018	macrophage	QTD000001	ENSG00000108384	rs66508449	C	T	1.14082	0.0797164	-0.003096	0.018695	204.804	TRUE	9.15025e-29
TRIM37	ENSG00000108395	Alasoo_2018	macrophage	QTD000001	ENSG00000108395	rs8070135	A	G	-0.658443	0.101078	-0.011501	0.015199	42.4349	TRUE	2.19673e-09
FTSJ3	ENSG00000108592	Alasoo_2018	macrophage	QTD000001	ENSG00000108592	rs2584611	T	C	0.976037	0.102733	0.006187	0.015758	90.2636	TRUE	2.07796e-16
SMARCD2	ENSG00000108604	Alasoo_2018	macrophage	QTD000001	ENSG00000108604	rs7220892	A	G	0.797654	0.0703503	-0.0074	0.017255	128.557	TRUE	4.80235e-21
RCVRN	ENSG00000109047	Alasoo_2018	macrophage	QTD000001	ENSG00000109047	rs4668	C	T	-0.810767	0.0862233	-0.000317	0.015756	88.4184	TRUE	3.22561e-16
MANBA	ENSG00000109323	Alasoo_2018	macrophage	QTD000001	ENSG00000109323	rs223492	C	G	0.777075	0.113709	-0.028969	0.015935	46.7021	TRUE	5.76979e-10
VWA5A	ENSG00000110002	Alasoo_2018	macrophage	QTD000001	ENSG00000110002	rs4057906	C	T	0.951727	0.127158	0.004347	0.016417	56.0193	TRUE	1.36351e-11
FOXRED1	ENSG00000110074	Alasoo_2018	macrophage	QTD000001	ENSG00000110074	rs10790795	G	C	-0.708442	0.0555117	0.002931	0.017179	162.869	TRUE	9.32229e-25
PDHX	ENSG00000110435	Alasoo_2018	macrophage	QTD000001	ENSG00000110435	rs2941048	T	C	-0.894319	0.118086	-0.013857	0.014902	57.3572	TRUE	9.9778e-12
ACCS	ENSG00000110455	Alasoo_2018	macrophage	QTD000001	ENSG00000110455	rs2074038	T	G	1.75786	0.230451	-0.043617	0.025585	58.185	TRUE	9.28079e-12
MADD	ENSG00000110514	Alasoo_2018	macrophage	QTD000001	ENSG00000110514	rs35233100	T	C	-1.39949	0.2126	-0.051487	0.03089	43.3324	TRUE	1.91389e-09
COQ5	ENSG00000110871	Alasoo_2018	macrophage	QTD000001	ENSG00000110871	rs532725	T	C	0.782828	0.119386	-0.007606	0.040785	42.9958	TRUE	1.68725e-09
AKAP3	ENSG00000111254	Alasoo_2018	macrophage	QTD000001	ENSG00000111254	rs113943622	T	C	0.845941	0.117294	-0.009448	0.014551	52.015	TRUE	6.21516e-11
LTBR	ENSG00000111321	Alasoo_2018	macrophage	QTD000001	ENSG00000111321	rs9669611	C	T	-1.06576	0.112142	0.031408	0.016424	90.3196	TRUE	3.20777e-16
MRPL51	ENSG00000111639	Alasoo_2018	macrophage	QTD000001	ENSG00000111639	rs2532491	C	T	0.723541	0.0959084	-0.038625	0.015958	56.9132	TRUE	1.67123e-11
CHPT1	ENSG00000111666	Alasoo_2018	macrophage	QTD000001	ENSG00000111666	rs2559854	T	C	1.02703	0.123988	-0.009914	0.014986	68.6131	TRUE	2.04806e-13
SPSB2	ENSG00000111671	Alasoo_2018	macrophage	QTD000001	ENSG00000111671	rs7311510	C	A	1.27886	0.103575	-0.01617	0.017461	152.453	TRUE	1.48519e-23
GCNT2	ENSG00000111846	Alasoo_2018	macrophage	QTD000001	ENSG00000111846	rs504117	A	G	-0.905313	0.14527	0.041041	0.015552	38.837	TRUE	1.35703e-08
VNN2	ENSG00000112303	Alasoo_2018	macrophage	QTD000001	ENSG00000112303	rs4895943	T	C	-0.915005	0.0921493	-0.012639	0.015257	98.5968	TRUE	2.04032e-17
SMAP1	ENSG00000112305	Alasoo_2018	macrophage	QTD000001	ENSG00000112305	rs2504757	C	T	-0.613745	0.0950968	0.038774	0.015309	41.6528	TRUE	4.49517e-09
GUCA1B	ENSG00000112599	Alasoo_2018	macrophage	QTD000001	ENSG00000112599	rs13217993	T	C	0.989271	0.0800852	-0.001858	0.014574	152.59	TRUE	1.04748e-23
DNPH1	ENSG00000112667	Alasoo_2018	macrophage	QTD000001	ENSG00000112667	rs2756179	C	T	-0.975549	0.107075	-0.004679	0.021226	83.0084	TRUE	1.79513e-15
NUDT12	ENSG00000112874	Alasoo_2018	macrophage	QTD000001	ENSG00000112874	rs35355522	G	A	-1.38776	0.140723	0.028117	0.020083	97.252	TRUE	3.53512e-17
TMCO6	ENSG00000113119	Alasoo_2018	macrophage	QTD000001	ENSG00000113119	rs2563316	G	C	-1.19693	0.0937477	0.001607	0.015687	163.011	TRUE	8.7928e-25
MSH3	ENSG00000113318	Alasoo_2018	macrophage	QTD000001	ENSG00000113318	rs1650697	G	A	-1.00688	0.161556	0.011309	0.016691	38.8427	TRUE	8.5893e-09
SLC12A7	ENSG00000113504	Alasoo_2018	macrophage	QTD000001	ENSG00000113504	rs35188965	T	C	-1.11538	0.110781	-0.014954	0.015356	101.371	TRUE	9.59655e-18
TXNDC15	ENSG00000113621	Alasoo_2018	macrophage	QTD000001	ENSG00000113621	rs10075481	G	A	-0.784777	0.092431	0.018416	0.020689	72.087	TRUE	6.97792e-14
IFT57	ENSG00000114446	Alasoo_2018	macrophage	QTD000001	ENSG00000114446	rs11720065	T	C	-0.598934	0.0779269	0.022458	0.015375	59.0722	TRUE	6.31377e-12
HHLA2	ENSG00000114455	Alasoo_2018	macrophage	QTD000001	ENSG00000114455	rs1920540	A	G	-1.02066	0.0996673	0.01982	0.015324	104.871	TRUE	3.87338e-18
VIPR1	ENSG00000114812	Alasoo_2018	macrophage	QTD000001	ENSG00000114812	rs630253	G	A	0.740353	0.0939313	-0.006111	0.015572	62.1237	TRUE	1.69362e-12
TAF1B	ENSG00000115750	Alasoo_2018	macrophage	QTD000001	ENSG00000115750	rs2303914	T	G	0.690049	0.107762	-0.015338	0.015644	41.0042	TRUE	4.04925e-09
SLC1A4	ENSG00000115902	Alasoo_2018	macrophage	QTD000001	ENSG00000115902	rs7592468	G	A	-0.933962	0.130713	-0.012669	0.019092	51.053	TRUE	8.81532e-11
COX7A2L	ENSG00000115944	Alasoo_2018	macrophage	QTD000001	ENSG00000115944	rs11895590	C	A	0.539102	0.0799814	-0.001441	0.014955	45.4322	TRUE	6.12506e-10
SCP2	ENSG00000116171	Alasoo_2018	macrophage	QTD000001	ENSG00000116171	rs1242331	G	A	1.10824	0.117525	0.01161	0.016194	88.9216	TRUE	3.45873e-16
C1orf21	ENSG00000116667	Alasoo_2018	macrophage	QTD000001	ENSG00000116667	rs12070787	G	A	0.868197	0.120185	-0.003786	0.016279	52.1838	TRUE	5.29327e-11
CTH	ENSG00000116761	Alasoo_2018	macrophage	QTD000001	ENSG00000116761	rs648743	T	C	0.847875	0.12187	0.008918	0.015825	48.4028	TRUE	2.28381e-10
CRYZ	ENSG00000116791	Alasoo_2018	macrophage	QTD000001	ENSG00000116791	rs28796647	G	C	-1.24458	0.0786195	-0.004951	0.015585	250.602	TRUE	1.19082e-32
TMEM9	ENSG00000116857	Alasoo_2018	macrophage	QTD000001	ENSG00000116857	rs7542768	C	T	0.615914	0.0916313	-0.019349	0.014902	45.1806	TRUE	8.83997e-10
BMP8B	ENSG00000116985	Alasoo_2018	macrophage	QTD000001	ENSG00000116985	rs12131790	C	T	1.49917	0.218387	0.03213	0.030474	47.1247	TRUE	4.17597e-10
GBP3	ENSG00000117226	Alasoo_2018	macrophage	QTD000001	ENSG00000117226	rs12121223	T	C	-1.1707	0.0630951	0.003775	0.016517	344.271	TRUE	1.39872e-39
DR1	ENSG00000117505	Alasoo_2018	macrophage	QTD000001	ENSG00000117505	rs61799471	G	A	-0.656322	0.0961807	-0.021616	0.014666	46.5648	TRUE	5.43247e-10
IRF6	ENSG00000117595	Alasoo_2018	macrophage	QTD000001	ENSG00000117595	rs7545538	G	C	-0.787571	0.0941428	-0.030268	0.014659	69.985	TRUE	1.89869e-13
POLR1G	ENSG00000117877	Alasoo_2018	macrophage	QTD000001	ENSG00000117877	rs10412761	G	A	-0.706073	0.107961	0.003018	0.015359	42.7726	TRUE	1.71121e-09
DDX59	ENSG00000118197	Alasoo_2018	macrophage	QTD000001	ENSG00000118197	rs4437908	G	A	-0.672509	0.107091	0.047728	0.015133	39.4358	TRUE	1.17973e-08
ANKRD13C	ENSG00000118454	Alasoo_2018	macrophage	QTD000001	ENSG00000118454	rs3795695	C	T	-1.63421	0.240953	-0.001821	0.029268	45.9993	TRUE	4.9255e-10
SGIP1	ENSG00000118473	Alasoo_2018	macrophage	QTD000001	ENSG00000118473	rs657808	G	A	-1.09618	0.0936125	-0.0113	0.016038	137.119	TRUE	5.84311e-22
LDAH	ENSG00000118961	Alasoo_2018	macrophage	QTD000001	ENSG00000118961	rs13385191	G	A	-1.07738	0.147323	0.008281	0.016323	53.4807	TRUE	3.53429e-11
HSDL2	ENSG00000119471	Alasoo_2018	macrophage	QTD000001	ENSG00000119471	rs4978489	C	T	-0.754012	0.0941529	0.000221	0.017962	64.1341	TRUE	7.69528e-13
DCAF4	ENSG00000119599	Alasoo_2018	macrophage	QTD000001	ENSG00000119599	rs17122159	T	C	0.836198	0.111433	-0.050462	0.018975	56.3107	TRUE	2.2556e-11
EIF2B2	ENSG00000119718	Alasoo_2018	macrophage	QTD000001	ENSG00000119718	rs175057	T	C	-0.759667	0.084241	0.003217	0.014751	81.3204	TRUE	3.04151e-15
NUP43	ENSG00000120253	Alasoo_2018	macrophage	QTD000001	ENSG00000120253	rs1807815	C	T	-0.757122	0.100063	0.004573	0.015068	57.2512	TRUE	8.91521e-12
CCDC170	ENSG00000120262	Alasoo_2018	macrophage	QTD000001	ENSG00000120262	rs4870044	T	C	0.81565	0.107306	-0.002092	0.015425	57.7776	TRUE	7.08167e-12
WDR55	ENSG00000120314	Alasoo_2018	macrophage	QTD000001	ENSG00000120314	rs778589	T	C	-0.889257	0.094394	0.001517	0.015688	88.7495	TRUE	2.98298e-16
DNAJC15	ENSG00000120675	Alasoo_2018	macrophage	QTD000001	ENSG00000120675	rs17064045	G	C	-1.30147	0.121711	-0.010096	0.017938	114.343	TRUE	2.22513e-19
ZFP30	ENSG00000120784	Alasoo_2018	macrophage	QTD000001	ENSG00000120784	rs59489006	A	G	-0.762423	0.0916582	-0.018108	0.015491	69.191	TRUE	1.94846e-13
WASHC3	ENSG00000120860	Alasoo_2018	macrophage	QTD000001	ENSG00000120860	rs12371328	T	C	-0.819045	0.122535	0.012826	0.018766	44.6782	TRUE	9.35494e-10
PYROXD1	ENSG00000121350	Alasoo_2018	macrophage	QTD000001	ENSG00000121350	rs2192179	A	G	-1.05973	0.0761414	0.016945	0.015293	193.709	TRUE	1.40696e-27
PILRB	ENSG00000121716	Alasoo_2018	macrophage	QTD000001	ENSG00000121716	rs6979910	C	A	1.58674	0.0933333	0.037074	0.019314	289.027	TRUE	2.60146e-35
GTF3A	ENSG00000122034	Alasoo_2018	macrophage	QTD000001	ENSG00000122034	rs1759861	C	A	0.786171	0.127304	0.011022	0.021273	38.1373	TRUE	1.10254e-08
COPA	ENSG00000122218	Alasoo_2018	macrophage	QTD000001	ENSG00000122218	rs1802778	A	G	-0.63756	0.0868663	-0.015623	0.013987	53.8691	TRUE	3.54978e-11
SERAC1	ENSG00000122335	Alasoo_2018	macrophage	QTD000001	ENSG00000122335	rs11756587	T	G	1.45197	0.18453	-0.00151	0.02	61.9129	TRUE	1.66668e-12
CCZ1	ENSG00000122674	Alasoo_2018	macrophage	QTD000001	ENSG00000122674	rs7807287	G	A	1.23729	0.139499	-0.004086	0.016402	78.6685	TRUE	7.11455e-15
TRIM24	ENSG00000122779	Alasoo_2018	macrophage	QTD000001	ENSG00000122779	rs7785014	C	T	-0.819772	0.122057	0.032248	0.016461	45.1087	TRUE	1.08276e-09
EBPL	ENSG00000123179	Alasoo_2018	macrophage	QTD000001	ENSG00000123179	rs9562915	C	T	-1.08004	0.125391	-0.004292	0.017756	74.1903	TRUE	2.94889e-14
PDE1B	ENSG00000123360	Alasoo_2018	macrophage	QTD000001	ENSG00000123360	rs3782403	T	C	-0.865252	0.116643	-0.022336	0.015716	55.026	TRUE	2.64047e-11
ATG101	ENSG00000123395	Alasoo_2018	macrophage	QTD000001	ENSG00000123395	rs1882116	T	C	-0.87376	0.12981	0.062413	0.01925	45.3073	TRUE	1.36015e-09
EEF1AKMT3	ENSG00000123427	Alasoo_2018	macrophage	QTD000001	ENSG00000123427	rs11172349	A	G	1.01692	0.154997	-0.038283	0.014881	43.0454	TRUE	2.55557e-09
NMI	ENSG00000123609	Alasoo_2018	macrophage	QTD000001	ENSG00000123609	rs11679466	C	T	-0.732675	0.110013	0.027058	0.015645	44.3542	TRUE	1.35323e-09
RAB38	ENSG00000123892	Alasoo_2018	macrophage	QTD000001	ENSG00000123892	rs586689	T	C	0.865471	0.121024	-0.000275	0.015655	51.1402	TRUE	7.3304e-11
HMGB1P1	ENSG00000124097	Alasoo_2018	macrophage	QTD000001	ENSG00000124097	rs62204254	T	C	-0.890303	0.11929	-0.018166	0.015736	55.7016	TRUE	1.88489e-11
SLC12A5	ENSG00000124140	Alasoo_2018	macrophage	QTD000001	ENSG00000124140	rs66553311	G	C	1.04826	0.135224	-0.034433	0.01874	60.0939	TRUE	4.80598e-12
VAPB	ENSG00000124164	Alasoo_2018	macrophage	QTD000001	ENSG00000124164	rs6026244	A	C	0.873317	0.0883903	-0.001522	0.015545	97.6191	TRUE	2.14055e-17
SNRNP27	ENSG00000124380	Alasoo_2018	macrophage	QTD000001	ENSG00000124380	rs13021969	C	T	0.863457	0.116865	0.024764	0.017273	54.5899	TRUE	3.01488e-11
ATP8A1	ENSG00000124406	Alasoo_2018	macrophage	QTD000001	ENSG00000124406	rs4861214	T	C	-0.985504	0.101748	0.029192	0.015624	93.8134	TRUE	1.16362e-16
BTN2A2	ENSG00000124508	Alasoo_2018	macrophage	QTD000001	ENSG00000124508	rs9467728	T	C	-0.908038	0.136508	0.118744	0.019271	44.2478	TRUE	3.56433e-09
PEX6	ENSG00000124587	Alasoo_2018	macrophage	QTD000001	ENSG00000124587	rs6907751	T	C	1.10326	0.070581	-0.023319	0.015385	244.332	TRUE	6.62808e-32
KCNK17	ENSG00000124780	Alasoo_2018	macrophage	QTD000001	ENSG00000124780	rs35099099	A	G	-0.874254	0.102243	0.000592	0.01488	73.1153	TRUE	3.94269e-14
BBS2	ENSG00000125124	Alasoo_2018	macrophage	QTD000001	ENSG00000125124	rs4783943	A	G	-0.758337	0.0926953	-0.029551	0.017894	66.9282	TRUE	4.73474e-13
TMTC4	ENSG00000125247	Alasoo_2018	macrophage	QTD000001	ENSG00000125247	rs9554711	G	A	1.05581	0.125809	-0.008517	0.016068	70.4284	TRUE	1.08862e-13
MGME1	ENSG00000125871	Alasoo_2018	macrophage	QTD000001	ENSG00000125871	rs11551768	T	A	-1.22793	0.160139	0.016723	0.023889	58.7967	TRUE	5.78253e-12
SIRPD	ENSG00000125900	Alasoo_2018	macrophage	QTD000001	ENSG00000125900	rs56040592	A	G	1.06556	0.161981	0.050578	0.032387	43.2741	TRUE	1.85909e-09
ERGIC3	ENSG00000125991	Alasoo_2018	macrophage	QTD000001	ENSG00000125991	rs45563939	T	C	-1.0792	0.135955	-0.007921	0.02039	63.0106	TRUE	1.23566e-12
IGFLR1	ENSG00000126246	Alasoo_2018	macrophage	QTD000001	ENSG00000126246	rs7260184	A	G	1.63817	0.116025	-0.03025	0.022628	199.349	TRUE	4.67577e-28
DNAJC8	ENSG00000126698	Alasoo_2018	macrophage	QTD000001	ENSG00000126698	rs7518571	A	G	-0.658103	0.0767455	-0.009756	0.017337	73.5329	TRUE	4.01318e-14
DYNC2I1	ENSG00000126870	Alasoo_2018	macrophage	QTD000001	ENSG00000126870	rs11505241	G	A	-1.18135	0.130896	0.026872	0.018452	81.4525	TRUE	4.26975e-15
FGD3	ENSG00000127084	Alasoo_2018	macrophage	QTD000001	ENSG00000127084	rs4424328	A	G	1.19283	0.0668771	0.028329	0.015734	318.128	TRUE	1.97659e-37
EMC1	ENSG00000127463	Alasoo_2018	macrophage	QTD000001	ENSG00000127463	rs59953698	C	T	-0.745405	0.0741635	0.028288	0.01498	101.019	TRUE	1.3882e-17
HIP1	ENSG00000127946	Alasoo_2018	macrophage	QTD000001	ENSG00000127946	rs1186222	T	C	1.03541	0.0823314	0.023322	0.015066	158.159	TRUE	4.76413e-24
FGL2	ENSG00000127951	Alasoo_2018	macrophage	QTD000001	ENSG00000127951	rs3095466	G	A	-0.843508	0.137659	-0.026864	0.015355	37.5465	TRUE	1.80985e-08
SRD5A3	ENSG00000128039	Alasoo_2018	macrophage	QTD000001	ENSG00000128039	rs36110240	T	C	1.7456	0.225487	0.02057	0.020602	59.9303	TRUE	4.23451e-12
A4GALT	ENSG00000128274	Alasoo_2018	macrophage	QTD000001	ENSG00000128274	rs9623692	G	A	-0.831737	0.11557	0.019046	0.015832	51.7943	TRUE	7.84042e-11
CDC42EP1	ENSG00000128283	Alasoo_2018	macrophage	QTD000001	ENSG00000128283	rs2076088	T	G	-0.330406	0.0521193	-0.022243	0.016901	40.1882	TRUE	5.92796e-09
GAD1	ENSG00000128683	Alasoo_2018	macrophage	QTD000001	ENSG00000128683	rs2058725	C	T	-1.03321	0.16683	-0.009115	0.018222	38.3556	TRUE	1.00716e-08
CCDC32	ENSG00000128891	Alasoo_2018	macrophage	QTD000001	ENSG00000128891	rs3092979	G	A	0.544966	0.0859291	-0.000236	0.014869	40.2215	TRUE	4.369e-09
IVD	ENSG00000128928	Alasoo_2018	macrophage	QTD000001	ENSG00000128928	rs7165012	G	A	0.671079	0.105223	-0.026268	0.014905	40.6748	TRUE	5.39745e-09
KNSTRN	ENSG00000128944	Alasoo_2018	macrophage	QTD000001	ENSG00000128944	rs8037207	A	G	0.869653	0.107328	0.013334	0.023464	65.6547	TRUE	5.40763e-13
ANAPC13	ENSG00000129055	Alasoo_2018	macrophage	QTD000001	ENSG00000129055	rs9841212	T	C	1.13138	0.0844265	-0.000529	0.015883	179.581	TRUE	1.96484e-26
SLC44A2	ENSG00000129353	Alasoo_2018	macrophage	QTD000001	ENSG00000129353	rs35093578	G	C	0.776876	0.105175	0.031022	0.01546	54.5605	TRUE	3.43209e-11
TEP1	ENSG00000129566	Alasoo_2018	macrophage	QTD000001	ENSG00000129566	rs8011851	C	G	0.681073	0.111209	0.005214	0.017935	37.5066	TRUE	1.33844e-08
RHBDF2	ENSG00000129667	Alasoo_2018	macrophage	QTD000001	ENSG00000129667	rs12939537	T	C	-1.14661	0.11542	-0.022404	0.016305	98.6891	TRUE	2.3941e-17
PGAP6	ENSG00000129925	Alasoo_2018	macrophage	QTD000001	ENSG00000129925	rs540	C	T	-0.829881	0.107518	0.013274	0.015847	59.5757	TRUE	4.59969e-12
PHF10	ENSG00000130024	Alasoo_2018	macrophage	QTD000001	ENSG00000130024	rs7771373	G	C	0.690185	0.101307	-0.004647	0.017051	46.4143	TRUE	4.4038e-10
MRPL34	ENSG00000130312	Alasoo_2018	macrophage	QTD000001	ENSG00000130312	rs8100448	A	C	0.814316	0.0962609	0.007959	0.015643	71.5626	TRUE	7.49413e-14
RTN4IP1	ENSG00000130347	Alasoo_2018	macrophage	QTD000001	ENSG00000130347	rs7756087	T	C	0.546554	0.0859714	0.024145	0.015499	40.4164	TRUE	5.67404e-09
QRSL1	ENSG00000130348	Alasoo_2018	macrophage	QTD000001	ENSG00000130348	rs2054365	A	G	-0.579072	0.0900986	0.034171	0.01487	41.3075	TRUE	4.73753e-09
NDUFA10	ENSG00000130414	Alasoo_2018	macrophage	QTD000001	ENSG00000130414	rs28364593	C	G	-0.619488	0.0734569	0.028926	0.022469	71.1215	TRUE	1.10634e-13
ENOSF1	ENSG00000132199	Alasoo_2018	macrophage	QTD000001	ENSG00000132199	rs2741171	C	T	0.602438	0.0736954	-0.002463	0.01539	66.8258	TRUE	3.24055e-13
IMMT	ENSG00000132305	Alasoo_2018	macrophage	QTD000001	ENSG00000132305	rs6707029	C	T	-0.700981	0.0949474	-0.010231	0.014416	54.5063	TRUE	2.58701e-11
RAMP1	ENSG00000132329	Alasoo_2018	macrophage	QTD000001	ENSG00000132329	rs7603344	G	A	0.921948	0.109549	0.012592	0.017361	70.8265	TRUE	1.01961e-13
PRKAA1	ENSG00000132356	Alasoo_2018	macrophage	QTD000001	ENSG00000132356	rs257009	T	C	-0.767924	0.0746267	-0.005827	0.01527	105.888	TRUE	2.16473e-18
TRIM47	ENSG00000132481	Alasoo_2018	macrophage	QTD000001	ENSG00000132481	rs1105917	T	C	0.791667	0.123752	0.063441	0.020311	40.9242	TRUE	6.37282e-09
PRMT7	ENSG00000132600	Alasoo_2018	macrophage	QTD000001	ENSG00000132600	rs2863973	C	A	0.480194	0.0767914	0.025516	0.018279	39.1028	TRUE	8.97483e-09
IGHMBP2	ENSG00000132740	Alasoo_2018	macrophage	QTD000001	ENSG00000132740	rs11604538	G	C	0.784192	0.111352	-0.023268	0.017879	49.5962	TRUE	1.81067e-10
CPLANE2	ENSG00000132881	Alasoo_2018	macrophage	QTD000001	ENSG00000132881	rs6693819	T	C	-0.577056	0.0896421	0.012893	0.017186	41.4392	TRUE	3.23866e-09
COG6	ENSG00000133103	Alasoo_2018	macrophage	QTD000001	ENSG00000133103	rs9548885	G	A	0.872657	0.0716689	0.003251	0.016786	148.261	TRUE	3.07182e-23
IMPA1	ENSG00000133731	Alasoo_2018	macrophage	QTD000001	ENSG00000133731	rs2975937	C	A	-0.803866	0.105308	0.01234	0.01555	58.2699	TRUE	7.12443e-12
MICAL2	ENSG00000133816	Alasoo_2018	macrophage	QTD000001	ENSG00000133816	rs10831736	A	G	0.784095	0.126312	-0.006911	0.016876	38.5344	TRUE	9.21796e-09
ELP3	ENSG00000134014	Alasoo_2018	macrophage	QTD000001	ENSG00000134014	rs13248070	C	T	0.857521	0.125181	-0.004895	0.01641	46.9259	TRUE	3.68976e-10
THUMPD3	ENSG00000134077	Alasoo_2018	macrophage	QTD000001	ENSG00000134077	rs1129174	A	G	1.23675	0.132455	0.018039	0.021137	87.1821	TRUE	6.13769e-16
GSTM3	ENSG00000134202	Alasoo_2018	macrophage	QTD000001	ENSG00000134202	rs1332018	T	G	0.995345	0.0794307	-0.014393	0.015668	157.026	TRUE	4.9761e-24
ELP2	ENSG00000134759	Alasoo_2018	macrophage	QTD000001	ENSG00000134759	rs681757	G	T	0.80184	0.0946466	0.043774	0.015372	71.7737	TRUE	1.33059e-13
TIMM10	ENSG00000134809	Alasoo_2018	macrophage	QTD000001	ENSG00000134809	rs2649665	C	A	-1.13118	0.106927	0.115224	0.044581	111.915	TRUE	3.0087e-18
SLC37A2	ENSG00000134955	Alasoo_2018	macrophage	QTD000001	ENSG00000134955	rs6590125	G	T	-0.877161	0.136777	-0.00634	0.014874	41.1275	TRUE	3.36531e-09
CCDC146	ENSG00000135205	Alasoo_2018	macrophage	QTD000001	ENSG00000135205	rs1111665	A	G	0.68328	0.105794	0.032304	0.016253	41.7134	TRUE	3.88835e-09
MAP7	ENSG00000135525	Alasoo_2018	macrophage	QTD000001	ENSG00000135525	rs35350783	T	C	1.76897	0.261536	-0.028316	0.048019	45.7486	TRUE	6.16742e-10
AHI1	ENSG00000135541	Alasoo_2018	macrophage	QTD000001	ENSG00000135541	rs9399148	A	T	1.12803	0.105221	-0.054844	0.014721	114.931	TRUE	5.0846e-19
SMPD2	ENSG00000135587	Alasoo_2018	macrophage	QTD000001	ENSG00000135587	rs12213313	G	C	0.748165	0.101328	0.012952	0.015249	54.5175	TRUE	2.66627e-11
PRADC1	ENSG00000135617	Alasoo_2018	macrophage	QTD000001	ENSG00000135617	rs12465780	A	G	-0.811011	0.128882	-0.017957	0.014792	39.5976	TRUE	7.22912e-09
RAB11FIP5	ENSG00000135631	Alasoo_2018	macrophage	QTD000001	ENSG00000135631	rs6546811	G	A	-0.640731	0.103109	-0.015449	0.015137	38.6152	TRUE	1.01925e-08
DYSF	ENSG00000135636	Alasoo_2018	macrophage	QTD000001	ENSG00000135636	rs2542537	G	T	1.54595	0.204378	0.011873	0.022341	57.2167	TRUE	9.54419e-12
AGT	ENSG00000135744	Alasoo_2018	macrophage	QTD000001	ENSG00000135744	rs5050	G	T	1.56233	0.177237	0.021774	0.019914	77.7028	TRUE	1.22628e-14
TSGA10	ENSG00000135951	Alasoo_2018	macrophage	QTD000001	ENSG00000135951	rs6708878	A	G	0.844068	0.0884011	-0.017736	0.014909	91.1674	TRUE	2.00266e-16
NEK3	ENSG00000136098	Alasoo_2018	macrophage	QTD000001	ENSG00000136098	rs66849828	A	C	1.03624	0.083071	-0.008856	0.015924	155.604	TRUE	6.0236e-24
VPS36	ENSG00000136100	Alasoo_2018	macrophage	QTD000001	ENSG00000136100	rs4886077	T	G	1.11505	0.111913	-0.014353	0.015685	99.2722	TRUE	1.72563e-17
CKAP2	ENSG00000136108	Alasoo_2018	macrophage	QTD000001	ENSG00000136108	rs1815348	A	G	-0.55681	0.0908698	-0.017592	0.015398	42.6038	TRUE	1.58996e-08
CKAP2	ENSG00000136108	Alasoo_2018	macrophage	QTD000001	ENSG00000136108	rs9596645	G	A	1.12661	0.16319	0.025257	0.022885	42.6038	TRUE	3.41547e-10
SETDB2	ENSG00000136169	Alasoo_2018	macrophage	QTD000001	ENSG00000136169	rs12429813	A	G	0.684296	0.083622	0.009918	0.014642	66.9649	TRUE	3.54755e-13
NUP42	ENSG00000136243	Alasoo_2018	macrophage	QTD000001	ENSG00000136243	rs1618339	C	T	-1.07539	0.093807	-0.017117	0.01437	131.42	TRUE	2.91142e-21
MTHFS	ENSG00000136371	Alasoo_2018	macrophage	QTD000001	ENSG00000136371	rs7183689	C	T	-0.821197	0.120591	0.016203	0.015764	46.373	TRUE	5.36228e-10
SLC31A2	ENSG00000136867	Alasoo_2018	macrophage	QTD000001	ENSG00000136867	rs7028143	G	C	-0.868417	0.103825	0.015034	0.015391	69.9605	TRUE	1.44899e-13
SLC31A1	ENSG00000136868	Alasoo_2018	macrophage	QTD000001	ENSG00000136868	rs10435864	C	A	-1.02942	0.0657414	0.010495	0.015489	245.193	TRUE	3.85848e-32
POLR1E	ENSG00000137054	Alasoo_2018	macrophage	QTD000001	ENSG00000137054	rs10758435	T	C	-0.948152	0.0937042	-0.019163	0.020116	102.385	TRUE	7.18506e-18
GRHPR	ENSG00000137106	Alasoo_2018	macrophage	QTD000001	ENSG00000137106	rs10973326	A	G	1.03666	0.072925	-0.005877	0.016399	202.078	TRUE	1.75666e-28
PPIL1	ENSG00000137168	Alasoo_2018	macrophage	QTD000001	ENSG00000137168	rs4711471	T	C	-0.746777	0.102606	0.035533	0.014661	52.9708	TRUE	6.80057e-11
KIF13A	ENSG00000137177	Alasoo_2018	macrophage	QTD000001	ENSG00000137177	rs79744491	C	T	1.05252	0.171883	0.009536	0.02791	37.4969	TRUE	1.35263e-08
CAPN11	ENSG00000137225	Alasoo_2018	macrophage	QTD000001	ENSG00000137225	rs9369460	A	G	0.832822	0.0954332	-0.002607	0.015552	76.1562	TRUE	1.53825e-14
NARS2	ENSG00000137513	Alasoo_2018	macrophage	QTD000001	ENSG00000137513	rs10501429	G	T	0.917322	0.101846	0.06544	0.019012	81.1252	TRUE	8.73468e-15
CLCA2	ENSG00000137975	Alasoo_2018	macrophage	QTD000001	ENSG00000137975	rs272514	C	T	0.975491	0.108523	-0.016958	0.015786	80.7984	TRUE	4.64291e-15
STAMBPL1	ENSG00000138134	Alasoo_2018	macrophage	QTD000001	ENSG00000138134	rs2304803	G	A	0.689564	0.107604	0.043665	0.016455	41.0669	TRUE	5.62994e-09
GLCE	ENSG00000138604	Alasoo_2018	macrophage	QTD000001	ENSG00000138604	rs4777120	C	T	-0.892327	0.0981265	-0.005734	0.015741	82.6943	TRUE	2.07262e-15
PARP16	ENSG00000138617	Alasoo_2018	macrophage	QTD000001	ENSG00000138617	rs12901822	T	C	-0.760569	0.123901	0.001234	0.015485	37.6815	TRUE	1.19284e-08
PDE5A	ENSG00000138735	Alasoo_2018	macrophage	QTD000001	ENSG00000138735	rs2715016	C	T	0.573197	0.0726199	-0.012019	0.014956	62.3012	TRUE	1.77269e-12
NAAA	ENSG00000138744	Alasoo_2018	macrophage	QTD000001	ENSG00000138744	rs17288671	C	T	-0.712158	0.112913	0.040235	0.014257	39.78	TRUE	9.35065e-09
NUP54	ENSG00000138750	Alasoo_2018	macrophage	QTD000001	ENSG00000138750	rs13141895	C	T	0.792107	0.100611	0.027696	0.020272	61.9836	TRUE	2.25878e-12
FBN2	ENSG00000138829	Alasoo_2018	macrophage	QTD000001	ENSG00000138829	rs10055617	G	T	0.978469	0.0944042	-0.034599	0.026352	107.427	TRUE	1.9487e-18
B4GALNT3	ENSG00000139044	Alasoo_2018	macrophage	QTD000001	ENSG00000139044	rs7314691	A	G	1.13288	0.0823679	-0.022272	0.017824	189.17	TRUE	3.98308e-27
KLRG1	ENSG00000139187	Alasoo_2018	macrophage	QTD000001	ENSG00000139187	rs12819409	A	G	0.749001	0.103745	-0.034198	0.016284	52.1231	TRUE	8.47956e-11
TAPBPL	ENSG00000139192	Alasoo_2018	macrophage	QTD000001	ENSG00000139192	rs2532519	G	C	0.640743	0.090914	-0.048598	0.015405	49.6714	TRUE	2.58483e-10
AMDHD1	ENSG00000139344	Alasoo_2018	macrophage	QTD000001	ENSG00000139344	rs4762651	G	A	0.711328	0.0901137	0.016411	0.015817	62.3101	TRUE	1.89334e-12
NEDD1	ENSG00000139350	Alasoo_2018	macrophage	QTD000001	ENSG00000139350	rs249574	A	C	-0.533645	0.076849	0.025288	0.014355	48.2201	TRUE	3.18031e-10
CBLN3	ENSG00000139899	Alasoo_2018	macrophage	QTD000001	ENSG00000139899	rs1956905	G	C	0.972937	0.0991449	-0.002038	0.016448	96.3005	TRUE	3.1704e-17
SLC27A2	ENSG00000140284	Alasoo_2018	macrophage	QTD000001	ENSG00000140284	rs8038609	T	C	0.521336	0.0727367	0.00755	0.015347	51.3722	TRUE	7.59494e-11
SCAPER	ENSG00000140386	Alasoo_2018	macrophage	QTD000001	ENSG00000140386	rs55817928	T	C	-0.499274	0.0809452	-0.021828	0.015144	38.0448	TRUE	1.38466e-08
ADAMTS17	ENSG00000140470	Alasoo_2018	macrophage	QTD000001	ENSG00000140470	rs2900636	A	G	0.914634	0.118025	0.018711	0.018759	60.0547	TRUE	4.011e-12
ABHD2	ENSG00000140526	Alasoo_2018	macrophage	QTD000001	ENSG00000140526	rs11858077	G	A	-0.976279	0.105183	-0.033395	0.016309	86.1503	TRUE	1.18832e-15
MFGE8	ENSG00000140545	Alasoo_2018	macrophage	QTD000001	ENSG00000140545	rs35864015	A	T	0.376107	0.0464378	-0.000301	0.016419	65.5963	TRUE	4.70325e-13
NUDT7	ENSG00000140876	Alasoo_2018	macrophage	QTD000001	ENSG00000140876	rs77276363	G	T	1.92206	0.239362	0.040701	0.030291	64.4798	TRUE	9.79323e-13
MBTPS1	ENSG00000140943	Alasoo_2018	macrophage	QTD000001	ENSG00000140943	rs28706499	C	G	1.13367	0.147168	0.023978	0.017934	59.3399	TRUE	5.5613e-12
GALNS	ENSG00000141012	Alasoo_2018	macrophage	QTD000001	ENSG00000141012	rs11076726	T	G	-1.06559	0.161874	0.001474	0.016306	43.3337	TRUE	1.34828e-09
SCRN2	ENSG00000141295	Alasoo_2018	macrophage	QTD000001	ENSG00000141295	rs11651698	T	A	-1.02912	0.150724	-0.065218	0.019603	46.6195	TRUE	8.10843e-10
EIF4A3	ENSG00000141543	Alasoo_2018	macrophage	QTD000001	ENSG00000141543	rs2361710	C	T	-0.534231	0.0849513	0.0243	0.015329	39.5474	TRUE	8.08959e-09
FN3KRP	ENSG00000141560	Alasoo_2018	macrophage	QTD000001	ENSG00000141560	rs2246577	C	T	0.802276	0.103846	0.017822	0.016011	59.6854	TRUE	4.77397e-12
NT5C3B	ENSG00000141698	Alasoo_2018	macrophage	QTD000001	ENSG00000141698	rs1043007	G	C	-1.20578	0.1135	0.014127	0.016415	112.861	TRUE	3.65733e-19
DUS3L	ENSG00000141994	Alasoo_2018	macrophage	QTD000001	ENSG00000141994	rs2436487	C	T	-0.803425	0.101022	-0.014932	0.020298	63.2497	TRUE	1.27603e-12
URB1	ENSG00000142207	Alasoo_2018	macrophage	QTD000001	ENSG00000142207	rs10154091	G	A	1.07092	0.166003	0.029385	0.024943	41.6181	TRUE	3.32759e-09
SLC2A5	ENSG00000142583	Alasoo_2018	macrophage	QTD000001	ENSG00000142583	rs2986630	T	C	-1.03013	0.117279	-0.021604	0.01723	77.1514	TRUE	1.5892e-14
ARHGEF19	ENSG00000142632	Alasoo_2018	macrophage	QTD000001	ENSG00000142632	rs221063	G	T	-1.15739	0.0976347	-0.00248	0.017403	140.524	TRUE	2.04308e-22
ZNF593	ENSG00000142684	Alasoo_2018	macrophage	QTD000001	ENSG00000142684	rs8768	C	A	-0.959573	0.118181	0.005997	0.017066	65.9266	TRUE	4.5991e-13
C1orf216	ENSG00000142686	Alasoo_2018	macrophage	QTD000001	ENSG00000142686	rs12083902	A	G	-1.36366	0.185382	0.118711	0.026668	54.1099	TRUE	7.48999e-11
NBPF3	ENSG00000142794	Alasoo_2018	macrophage	QTD000001	ENSG00000142794	rs10916990	A	T	-1.20212	0.0765607	-0.015629	0.014641	246.538	TRUE	3.48739e-32
MOB3C	ENSG00000142961	Alasoo_2018	macrophage	QTD000001	ENSG00000142961	rs3766231	T	C	0.768943	0.119599	0.026428	0.017691	41.3365	TRUE	3.98772e-09
THNSL2	ENSG00000144115	Alasoo_2018	macrophage	QTD000001	ENSG00000144115	rs6547757	C	G	1.02426	0.130643	-0.02251	0.018339	61.4679	TRUE	2.7298e-12
LIPT1	ENSG00000144182	Alasoo_2018	macrophage	QTD000001	ENSG00000144182	rs12999417	A	G	0.67248	0.101511	-0.013432	0.015049	43.8867	TRUE	1.31105e-09
SCRN3	ENSG00000144306	Alasoo_2018	macrophage	QTD000001	ENSG00000144306	rs67736252	T	A	-0.830493	0.122765	0.040782	0.018676	45.7639	TRUE	8.89127e-10
TAMM41	ENSG00000144559	Alasoo_2018	macrophage	QTD000001	ENSG00000144559	rs430373	A	G	-0.823595	0.092531	0.005152	0.01493	79.2233	TRUE	6.09908e-15
VGLL4	ENSG00000144560	Alasoo_2018	macrophage	QTD000001	ENSG00000144560	rs7624357	G	C	-1.13169	0.143432	0.004651	0.019132	62.2534	TRUE	1.55068e-12
EAF1	ENSG00000144597	Alasoo_2018	macrophage	QTD000001	ENSG00000144597	rs983289	T	C	0.437445	0.0623095	-0.017449	0.016328	49.2877	TRUE	1.86652e-10
EAF2	ENSG00000145088	Alasoo_2018	macrophage	QTD000001	ENSG00000145088	rs71329249	G	A	-0.543545	0.0730799	-0.022482	0.01694	55.3191	TRUE	2.28013e-11
CYP4V2	ENSG00000145476	Alasoo_2018	macrophage	QTD000001	ENSG00000145476	rs7663027	C	G	-1.04981	0.134464	-7e-06	0.016166	60.955	TRUE	2.27316e-12
YIPF5	ENSG00000145817	Alasoo_2018	macrophage	QTD000001	ENSG00000145817	rs6864309	T	G	-0.40655	0.0543736	-0.024997	0.020998	55.9051	TRUE	1.80164e-11
MMUT	ENSG00000146085	Alasoo_2018	macrophage	QTD000001	ENSG00000146085	rs1141321	T	C	1.2909	0.0883373	-0.000615	0.015329	213.549	TRUE	1.43187e-29
IRAK1BP1	ENSG00000146243	Alasoo_2018	macrophage	QTD000001	ENSG00000146243	rs10943608	C	T	0.728134	0.0997855	-0.010541	0.015741	53.2461	TRUE	4.05512e-11
CCZ1B	ENSG00000146574	Alasoo_2018	macrophage	QTD000001	ENSG00000146574	rs7807287	G	A	-1.3906	0.13304	-0.004086	0.016402	109.255	TRUE	8.18001e-19
POMZP3	ENSG00000146707	Alasoo_2018	macrophage	QTD000001	ENSG00000146707	rs75292946	G	A	1.38348	0.0941375	-0.008537	0.016166	215.983	TRUE	1.07212e-29
TMEM209	ENSG00000146842	Alasoo_2018	macrophage	QTD000001	ENSG00000146842	rs11983315	G	A	-1.41916	0.178772	-0.013066	0.03254	63.0179	TRUE	1.25073e-12
NOM1	ENSG00000146909	Alasoo_2018	macrophage	QTD000001	ENSG00000146909	rs10263247	A	G	-0.696405	0.0964486	-0.02792	0.015373	52.1353	TRUE	8.0759e-11
PSKH2	ENSG00000147613	Alasoo_2018	macrophage	QTD000001	ENSG00000147613	rs3802225	G	A	0.881149	0.081359	-0.011338	0.015805	117.297	TRUE	1.05122e-19
NAPRT	ENSG00000147813	Alasoo_2018	macrophage	QTD000001	ENSG00000147813	rs9657360	T	C	1.22581	0.0918584	0.033122	0.01827	178.077	TRUE	5.53913e-26
SURF6	ENSG00000148296	Alasoo_2018	macrophage	QTD000001	ENSG00000148296	rs17150482	C	T	-0.98599	0.15859	-0.003358	0.016995	38.6539	TRUE	8.37795e-09
ZEB1	ENSG00000148516	Alasoo_2018	macrophage	QTD000001	ENSG00000148516	rs1250317	G	A	0.582606	0.094469	-0.058083	0.01429	38.0339	TRUE	2.32368e-08
LRRC27	ENSG00000148814	Alasoo_2018	macrophage	QTD000001	ENSG00000148814	rs56678407	A	C	1.10735	0.140435	0.017392	0.02442	62.1755	TRUE	1.81651e-12
ADM	ENSG00000148926	Alasoo_2018	macrophage	QTD000001	ENSG00000148926	rs66922162	T	C	0.750011	0.105021	0.035538	0.015478	51.0015	TRUE	1.3682e-10
ZNF214	ENSG00000149050	Alasoo_2018	macrophage	QTD000001	ENSG00000149050	rs10742993	T	C	0.96142	0.1126	0.01738	0.016103	72.9037	TRUE	5.7191e-14
ZNF215	ENSG00000149054	Alasoo_2018	macrophage	QTD000001	ENSG00000149054	rs10839663	T	C	1.32422	0.0994294	0.017909	0.016106	177.374	TRUE	4.98296e-26
HSD17B12	ENSG00000149084	Alasoo_2018	macrophage	QTD000001	ENSG00000149084	rs57635800	A	G	-1.24916	0.0930797	0.008194	0.016107	180.105	TRUE	2.10333e-26
NPAT	ENSG00000149308	Alasoo_2018	macrophage	QTD000001	ENSG00000149308	rs186591	G	T	-0.502292	0.0758864	0.01173	0.016547	43.8111	TRUE	1.32079e-09
MIA2	ENSG00000150527	Alasoo_2018	macrophage	QTD000001	ENSG00000150527	rs11621822	C	T	1.21145	0.0704711	-0.018126	0.018123	295.521	TRUE	5.38768e-36
RAD9B	ENSG00000151164	Alasoo_2018	macrophage	QTD000001	ENSG00000151164	rs6606689	C	T	-0.936583	0.0993845	0.048158	0.017002	88.8086	TRUE	6.6359e-16
AKAP6	ENSG00000151320	Alasoo_2018	macrophage	QTD000001	ENSG00000151320	rs1955512	A	G	-0.898425	0.115996	-0.009872	0.014982	59.9898	TRUE	3.76578e-12
C4orf33	ENSG00000151470	Alasoo_2018	macrophage	QTD000001	ENSG00000151470	rs2597836	G	A	-1.0216	0.105925	-0.012723	0.020226	93.0175	TRUE	9.82455e-17
QDPR	ENSG00000151552	Alasoo_2018	macrophage	QTD000001	ENSG00000151552	rs28382333	T	C	-1.38802	0.108462	0.017345	0.017474	163.771	TRUE	1.03643e-24
DPYSL4	ENSG00000151640	Alasoo_2018	macrophage	QTD000001	ENSG00000151640	rs881347	T	C	-0.644204	0.0790393	0.010157	0.014267	66.4295	TRUE	4.25766e-13
MFSD6	ENSG00000151690	Alasoo_2018	macrophage	QTD000001	ENSG00000151690	rs6707836	G	A	-1.24102	0.11012	0.005608	0.015345	127.006	TRUE	6.97827e-21
CENPU	ENSG00000151725	Alasoo_2018	macrophage	QTD000001	ENSG00000151725	rs7679215	T	C	0.514449	0.0694554	0.015988	0.016685	54.8621	TRUE	2.46123e-11
JMY	ENSG00000152409	Alasoo_2018	macrophage	QTD000001	ENSG00000152409	rs2364596	T	C	0.823678	0.130493	-0.002609	0.015801	39.8419	TRUE	5.2369e-09
CCDC50	ENSG00000152492	Alasoo_2018	macrophage	QTD000001	ENSG00000152492	rs293863	G	C	-0.809209	0.117551	0.004225	0.015591	47.388	TRUE	3.08903e-10
DYNLT5	ENSG00000152760	Alasoo_2018	macrophage	QTD000001	ENSG00000152760	rs473470	T	C	-1.28515	0.0925765	-0.011114	0.01604	192.711	TRUE	1.44389e-27
CAST	ENSG00000153113	Alasoo_2018	macrophage	QTD000001	ENSG00000153113	rs4267886	C	T	0.918762	0.14014	0.016671	0.019236	42.9815	TRUE	1.81355e-09
C16orf89	ENSG00000153446	Alasoo_2018	macrophage	QTD000001	ENSG00000153446	rs741167	T	C	-1.30629	0.145575	-0.009099	0.021091	80.5203	TRUE	4.18782e-15
JAZF1	ENSG00000153814	Alasoo_2018	macrophage	QTD000001	ENSG00000153814	rs2158799	G	C	-1.07343	0.115208	-0.002464	0.014504	86.8125	TRUE	5.48991e-16
THY1	ENSG00000154096	Alasoo_2018	macrophage	QTD000001	ENSG00000154096	rs61901265	A	G	-0.479811	0.0669823	-0.046332	0.016859	51.3122	TRUE	1.37476e-10
PITPNC1	ENSG00000154217	Alasoo_2018	macrophage	QTD000001	ENSG00000154217	rs8072057	T	C	0.79366	0.0890471	0.004456	0.015672	79.4382	TRUE	5.61113e-15
MRPL39	ENSG00000154719	Alasoo_2018	macrophage	QTD000001	ENSG00000154719	rs4817027	A	G	0.762755	0.103259	0.048825	0.01756	54.565	TRUE	4.3971e-11
TTC39B	ENSG00000155158	Alasoo_2018	macrophage	QTD000001	ENSG00000155158	rs3905247	C	T	-0.953626	0.151469	0.015935	0.020125	39.6377	TRUE	6.52361e-09
TMBIM4	ENSG00000155957	Alasoo_2018	macrophage	QTD000001	ENSG00000155957	rs11176063	A	C	-1.06032	0.103498	-0.013462	0.015888	104.957	TRUE	3.32712e-18
KCNMA1	ENSG00000156113	Alasoo_2018	macrophage	QTD000001	ENSG00000156113	rs816828	T	C	-0.798567	0.106562	-0.016649	0.014335	56.1588	TRUE	1.60942e-11
RWDD2B	ENSG00000156253	Alasoo_2018	macrophage	QTD000001	ENSG00000156253	rs2853835	T	C	-1.16111	0.116828	0.003368	0.016278	98.7763	TRUE	1.57586e-17
FRRS1	ENSG00000156869	Alasoo_2018	macrophage	QTD000001	ENSG00000156869	rs12743528	T	C	0.897452	0.133903	-0.026593	0.017914	44.9202	TRUE	1.03403e-09
ITGAD	ENSG00000156886	Alasoo_2018	macrophage	QTD000001	ENSG00000156886	rs8050500	C	T	0.980069	0.130073	-0.027394	0.014887	56.7726	TRUE	1.55627e-11
FCHO2	ENSG00000157107	Alasoo_2018	macrophage	QTD000001	ENSG00000157107	rs268793	G	T	-1.21766	0.0775313	-0.028716	0.014368	246.66	TRUE	5.00843e-32
AFAP1L1	ENSG00000157510	Alasoo_2018	macrophage	QTD000001	ENSG00000157510	rs11952673	T	G	1.00941	0.13789	0.014415	0.01523	53.5883	TRUE	3.82268e-11
ETS2	ENSG00000157557	Alasoo_2018	macrophage	QTD000001	ENSG00000157557	rs2242945	G	A	-0.690851	0.111826	0.003477	0.014712	38.1666	TRUE	1.01687e-08
AP3S2	ENSG00000157823	Alasoo_2018	macrophage	QTD000001	ENSG00000157823	rs11629791	G	A	-1.08938	0.116583	0.050036	0.017605	87.3149	TRUE	1.10382e-15
C12orf43	ENSG00000157895	Alasoo_2018	macrophage	QTD000001	ENSG00000157895	rs2071190	A	T	0.764946	0.095061	-0.027542	0.016748	64.7525	TRUE	9.54811e-13
TPRG1L	ENSG00000158109	Alasoo_2018	macrophage	QTD000001	ENSG00000158109	rs10909990	G	A	-0.997616	0.1336	-0.03289	0.019512	55.7589	TRUE	2.22645e-11
COPG2	ENSG00000158623	Alasoo_2018	macrophage	QTD000001	ENSG00000158623	rs10229325	A	G	1.2821	0.125922	0.050374	0.021432	103.667	TRUE	8.0417e-18
IFNAR2	ENSG00000159110	Alasoo_2018	macrophage	QTD000001	ENSG00000159110	rs6517156	G	C	-0.916795	0.121489	0.008455	0.016177	56.947	TRUE	1.04978e-11
UBE2Z	ENSG00000159202	Alasoo_2018	macrophage	QTD000001	ENSG00000159202	rs9894239	T	C	0.627413	0.0975393	-0.032487	0.014796	41.3759	TRUE	4.52232e-09
HK2	ENSG00000159399	Alasoo_2018	macrophage	QTD000001	ENSG00000159399	rs627152	C	T	-0.745821	0.10764	-0.002035	0.015379	48.0089	TRUE	2.37292e-10
NDUFV3	ENSG00000160194	Alasoo_2018	macrophage	QTD000001	ENSG00000160194	rs4148974	T	C	-1.71056	0.164138	-0.058677	0.029302	108.607	TRUE	1.69188e-18
GATD3A	ENSG00000160221	Alasoo_2018	macrophage	QTD000001	ENSG00000160221	rs2255828	T	G	1.29954	0.0783809	0.002083	0.019	274.89	TRUE	1.30269e-34
ZNF333	ENSG00000160961	Alasoo_2018	macrophage	QTD000001	ENSG00000160961	rs10407394	G	A	-0.552293	0.0761954	-0.018854	0.016061	52.539	TRUE	5.9376e-11
RPL8	ENSG00000161016	Alasoo_2018	macrophage	QTD000001	ENSG00000161016	rs2954658	T	C	-0.726585	0.0999891	0.001048	0.014707	52.8041	TRUE	4.07241e-11
TEDC2	ENSG00000162062	Alasoo_2018	macrophage	QTD000001	ENSG00000162062	rs12923030	G	A	0.689822	0.111998	0.002404	0.018623	37.9362	TRUE	1.09217e-08
CLPB	ENSG00000162129	Alasoo_2018	macrophage	QTD000001	ENSG00000162129	rs116983951	A	C	-1.7899	0.288095	-0.047338	0.039024	38.5999	TRUE	1.08134e-08
ACOT11	ENSG00000162390	Alasoo_2018	macrophage	QTD000001	ENSG00000162390	rs300279	C	T	-0.878365	0.113716	-0.005635	0.015611	59.6632	TRUE	3.91785e-12
OMA1	ENSG00000162600	Alasoo_2018	macrophage	QTD000001	ENSG00000162600	rs6587820	T	C	-1.03822	0.0986438	0.002847	0.016791	110.774	TRUE	5.17789e-19
TYW3	ENSG00000162623	Alasoo_2018	macrophage	QTD000001	ENSG00000162623	rs28796647	G	C	-1.13275	0.0940358	-0.004951	0.015585	145.105	TRUE	7.0146e-23
NLRP3	ENSG00000162711	Alasoo_2018	macrophage	QTD000001	ENSG00000162711	rs12131812	T	C	-0.701413	0.114157	-0.029104	0.01825	37.7522	TRUE	1.61023e-08
B3GALNT2	ENSG00000162885	Alasoo_2018	macrophage	QTD000001	ENSG00000162885	rs291348	A	G	-0.839927	0.0941228	-0.010933	0.036944	79.6331	TRUE	6.01012e-15
CLHC1	ENSG00000162994	Alasoo_2018	macrophage	QTD000001	ENSG00000162994	rs17046778	G	T	1.06449	0.129997	-0.048374	0.020941	67.0527	TRUE	5.34606e-13
PACRGL	ENSG00000163138	Alasoo_2018	macrophage	QTD000001	ENSG00000163138	rs59687189	T	C	-0.754697	0.10979	-0.006937	0.022991	47.2519	TRUE	3.26848e-10
PPM1L	ENSG00000163590	Alasoo_2018	macrophage	QTD000001	ENSG00000163590	rs1455869	T	C	0.72252	0.0868306	-0.0152	0.015431	69.2395	TRUE	1.81146e-13
RYBP	ENSG00000163602	Alasoo_2018	macrophage	QTD000001	ENSG00000163602	rs9832668	A	G	-1.0595	0.162207	-0.0198	0.018004	42.6641	TRUE	2.20544e-09
RPL9	ENSG00000163682	Alasoo_2018	macrophage	QTD000001	ENSG00000163682	rs2687956	C	T	-0.8318	0.074374	-0.004431	0.016612	125.082	TRUE	1.12527e-20
TKT	ENSG00000163931	Alasoo_2018	macrophage	QTD000001	ENSG00000163931	rs9830594	T	C	0.927366	0.110899	-0.032133	0.017953	69.9274	TRUE	1.8108e-13
UVSSA	ENSG00000163945	Alasoo_2018	macrophage	QTD000001	ENSG00000163945	rs111700625	T	C	1.91578	0.194065	-0.023262	0.035125	97.4534	TRUE	2.66204e-17
MOCS2	ENSG00000164172	Alasoo_2018	macrophage	QTD000001	ENSG00000164172	rs2974976	A	G	-0.666319	0.107978	0.020465	0.014242	38.0797	TRUE	1.34944e-08
F2RL1	ENSG00000164251	Alasoo_2018	macrophage	QTD000001	ENSG00000164251	rs2562514	T	C	0.652931	0.10541	0.026561	0.015584	38.3682	TRUE	1.31138e-08
ERAP2	ENSG00000164308	Alasoo_2018	macrophage	QTD000001	ENSG00000164308	rs27436	C	T	-1.2516	0.0888462	-0.020073	0.014105	198.451	TRUE	5.58263e-28
NSA2	ENSG00000164346	Alasoo_2018	macrophage	QTD000001	ENSG00000164346	rs7732440	T	C	1.17097	0.125737	0.020787	0.023389	86.7292	TRUE	7.07697e-16
COG5	ENSG00000164597	Alasoo_2018	macrophage	QTD000001	ENSG00000164597	rs6960842	C	G	-0.81566	0.128816	0.013163	0.015482	40.0939	TRUE	5.55006e-09
INTS1	ENSG00000164880	Alasoo_2018	macrophage	QTD000001	ENSG00000164880	rs3752714	A	G	-0.834305	0.118337	0.010763	0.015462	49.706	TRUE	1.46326e-10
ALDH7A1	ENSG00000164904	Alasoo_2018	macrophage	QTD000001	ENSG00000164904	rs7720420	G	A	1.08009	0.156337	0.02931	0.024128	47.7305	TRUE	3.51402e-10
INTS8	ENSG00000164941	Alasoo_2018	macrophage	QTD000001	ENSG00000164941	rs6991067	G	A	0.859425	0.0821323	-0.038767	0.015286	109.493	TRUE	1.64781e-18
METTL27	ENSG00000165171	Alasoo_2018	macrophage	QTD000001	ENSG00000165171	rs4304218	A	G	-1.14174	0.0969837	0.018082	0.016767	138.592	TRUE	4.62009e-22
ARHGEF40	ENSG00000165801	Alasoo_2018	macrophage	QTD000001	ENSG00000165801	rs1952151	T	G	-1.12688	0.0766501	0.011316	0.015819	216.137	TRUE	1.14634e-29
HSPA12A	ENSG00000165868	Alasoo_2018	macrophage	QTD000001	ENSG00000165868	rs758365	T	C	0.939279	0.119856	-7.7e-05	0.01832	61.4143	TRUE	1.94286e-12
CPSF2	ENSG00000165934	Alasoo_2018	macrophage	QTD000001	ENSG00000165934	rs7151932	A	T	-0.686342	0.101555	-0.007569	0.016186	45.675	TRUE	6.11741e-10
PTER	ENSG00000165983	Alasoo_2018	macrophage	QTD000001	ENSG00000165983	rs7093174	T	A	1.13044	0.15583	-0.001558	0.017355	52.6251	TRUE	4.36378e-11
COX11	ENSG00000166260	Alasoo_2018	macrophage	QTD000001	ENSG00000166260	rs12952523	T	G	-0.898491	0.130828	0.00061	0.017323	47.1657	TRUE	3.16443e-10
BORCS7	ENSG00000166275	Alasoo_2018	macrophage	QTD000001	ENSG00000166275	rs4919690	C	T	-0.984524	0.0956365	0.010582	0.016179	105.975	TRUE	2.29197e-18
CYB5A	ENSG00000166347	Alasoo_2018	macrophage	QTD000001	ENSG00000166347	rs4892190	A	G	-0.740297	0.115796	0.004416	0.020577	40.8719	TRUE	3.56153e-09
XRRA1	ENSG00000166435	Alasoo_2018	macrophage	QTD000001	ENSG00000166435	rs12225387	G	A	1.36146	0.0753839	-0.020651	0.015841	326.176	TRUE	3.99629e-38
TRIM66	ENSG00000166436	Alasoo_2018	macrophage	QTD000001	ENSG00000166436	rs35104495	C	T	0.953073	0.0703506	-0.024413	0.015542	183.534	TRUE	1.5405e-26
PRKCB	ENSG00000166501	Alasoo_2018	macrophage	QTD000001	ENSG00000166501	rs9806836	T	A	0.956807	0.0745971	-0.001422	0.014439	164.515	TRUE	6.18335e-25
YPEL4	ENSG00000166793	Alasoo_2018	macrophage	QTD000001	ENSG00000166793	rs1783983	C	T	0.942751	0.124541	0.023996	0.015637	57.3019	TRUE	1.21234e-11
ANPEP	ENSG00000166825	Alasoo_2018	macrophage	QTD000001	ENSG00000166825	rs11073891	C	A	-1.11469	0.115517	0.008549	0.015783	93.1143	TRUE	9.33336e-17
ATP23	ENSG00000166896	Alasoo_2018	macrophage	QTD000001	ENSG00000166896	rs10877039	T	G	-0.7765	0.0867805	-0.047809	0.015827	80.0642	TRUE	1.02254e-14
MS4A14	ENSG00000166928	Alasoo_2018	macrophage	QTD000001	ENSG00000166928	rs2233238	C	G	0.901905	0.0804476	-0.004684	0.015958	125.688	TRUE	9.678e-21
DUSP18	ENSG00000167065	Alasoo_2018	macrophage	QTD000001	ENSG00000167065	rs13055538	T	C	-0.780963	0.100488	0.006821	0.015957	60.3994	TRUE	3.06771e-12
CRK	ENSG00000167193	Alasoo_2018	macrophage	QTD000001	ENSG00000167193	rs8079811	G	C	-0.694594	0.113042	0.023467	0.015866	37.7557	TRUE	1.58037e-08
ZNF83	ENSG00000167766	Alasoo_2018	macrophage	QTD000001	ENSG00000167766	rs657259	A	G	-1.07785	0.136295	-0.033297	0.01751	62.5398	TRUE	2.24779e-12
PRDX2	ENSG00000167815	Alasoo_2018	macrophage	QTD000001	ENSG00000167815	rs1466306	C	T	-0.957067	0.146223	0.028626	0.016469	42.8404	TRUE	2.41703e-09
CD300A	ENSG00000167851	Alasoo_2018	macrophage	QTD000001	ENSG00000167851	rs4788837	A	G	-0.916648	0.118234	0.000929	0.015453	60.1064	TRUE	3.09625e-12
GSDMA	ENSG00000167914	Alasoo_2018	macrophage	QTD000001	ENSG00000167914	rs3859191	A	G	-1.13012	0.0972312	-0.032857	0.014145	135.095	TRUE	1.67402e-21
ULK4	ENSG00000168038	Alasoo_2018	macrophage	QTD000001	ENSG00000168038	rs2272007	C	T	-1.71957	0.0995101	0.022688	0.018599	298.611	TRUE	3.48103e-36
ZCCHC4	ENSG00000168228	Alasoo_2018	macrophage	QTD000001	ENSG00000168228	rs2089832	C	T	-0.668201	0.0975017	0.010767	0.014879	46.9667	TRUE	3.99681e-10
COA6	ENSG00000168275	Alasoo_2018	macrophage	QTD000001	ENSG00000168275	rs7523348	G	A	0.907711	0.114651	-0.019684	0.015475	62.6815	TRUE	1.78702e-12
NDUFS5	ENSG00000168653	Alasoo_2018	macrophage	QTD000001	ENSG00000168653	rs4147758	C	T	-0.976632	0.119622	-0.0044	0.017092	66.6561	TRUE	3.52926e-13
IL7R	ENSG00000168685	Alasoo_2018	macrophage	QTD000001	ENSG00000168685	rs12516866	T	G	0.713546	0.100375	-0.062879	0.014131	50.5351	TRUE	2.4962e-10
ATOH8	ENSG00000168874	Alasoo_2018	macrophage	QTD000001	ENSG00000168874	rs6708444	T	G	1.05594	0.140697	0.002722	0.01722	56.326	TRUE	1.18992e-11
VAMP5	ENSG00000168899	Alasoo_2018	macrophage	QTD000001	ENSG00000168899	rs6722691	T	C	0.848318	0.132829	-0.006173	0.015895	40.7879	TRUE	3.81262e-09
LRRC28	ENSG00000168904	Alasoo_2018	macrophage	QTD000001	ENSG00000168904	rs10794475	C	T	1.04059	0.111578	0.019006	0.015989	86.9765	TRUE	7.20401e-16
CEP120	ENSG00000168944	Alasoo_2018	macrophage	QTD000001	ENSG00000168944	rs1047440	T	C	-0.833498	0.0897745	0.035425	0.01489	86.1992	TRUE	1.28321e-15
CSNK1G1	ENSG00000169118	Alasoo_2018	macrophage	QTD000001	ENSG00000169118	rs11071789	T	C	-1.10434	0.179307	-0.018991	0.02213	37.9325	TRUE	1.27162e-08
ZNF354A	ENSG00000169131	Alasoo_2018	macrophage	QTD000001	ENSG00000169131	rs13167549	T	A	0.905839	0.121872	-0.014467	0.016826	55.2451	TRUE	2.10084e-11
P2RY12	ENSG00000169313	Alasoo_2018	macrophage	QTD000001	ENSG00000169313	rs2276764	A	G	-0.848567	0.135886	-0.056505	0.015302	38.9963	TRUE	1.59595e-08
HEXD	ENSG00000169660	Alasoo_2018	macrophage	QTD000001	ENSG00000169660	rs1141463	G	T	0.770068	0.122552	0.002362	0.017013	39.4837	TRUE	5.98188e-09
STX8	ENSG00000170310	Alasoo_2018	macrophage	QTD000001	ENSG00000170310	rs7207541	G	A	0.73461	0.0968444	0.009876	0.01782	57.5393	TRUE	8.61753e-12
ADORA2B	ENSG00000170425	Alasoo_2018	macrophage	QTD000001	ENSG00000170425	rs112064916	A	G	1.0984	0.172706	0.026444	0.017185	40.4489	TRUE	5.67184e-09
MGMT	ENSG00000170430	Alasoo_2018	macrophage	QTD000001	ENSG00000170430	rs524804	A	G	-0.82708	0.0991901	-0.042505	0.01546	69.5278	TRUE	2.75737e-13
NFXL1	ENSG00000170448	Alasoo_2018	macrophage	QTD000001	ENSG00000170448	rs1866689	C	A	0.797481	0.122353	-0.018336	0.015168	42.4826	TRUE	2.37935e-09
CD14	ENSG00000170458	Alasoo_2018	macrophage	QTD000001	ENSG00000170458	rs2563315	G	A	1.19068	0.088291	0.001716	0.015685	181.868	TRUE	1.21738e-26
SPATA24	ENSG00000170469	Alasoo_2018	macrophage	QTD000001	ENSG00000170469	rs10463977	T	C	-0.622679	0.0964088	-0.002954	0.016215	41.7153	TRUE	2.5513e-09
FPR1	ENSG00000171051	Alasoo_2018	macrophage	QTD000001	ENSG00000171051	rs4802859	G	A	0.998351	0.123417	-0.002876	0.016561	65.436	TRUE	5.18714e-13
TRMT61B	ENSG00000171103	Alasoo_2018	macrophage	QTD000001	ENSG00000171103	rs12714242	A	G	-0.763384	0.114371	0.005607	0.0155	44.5507	TRUE	9.09482e-10
MORN4	ENSG00000171160	Alasoo_2018	macrophage	QTD000001	ENSG00000171160	rs11189303	A	G	-0.858079	0.1363	0.04141	0.018224	39.6335	TRUE	9.14658e-09
GAA	ENSG00000171298	Alasoo_2018	macrophage	QTD000001	ENSG00000171298	rs12450199	C	A	-0.875234	0.123065	0.040198	0.015728	50.58	TRUE	1.68882e-10
LRRC8C	ENSG00000171488	Alasoo_2018	macrophage	QTD000001	ENSG00000171488	rs4658318	T	C	0.761729	0.0864615	-0.007869	0.015908	77.6167	TRUE	1.06291e-14
ZNF584	ENSG00000171574	Alasoo_2018	macrophage	QTD000001	ENSG00000171574	rs34188294	A	G	-1.01536	0.121218	-0.040256	0.019174	70.1626	TRUE	1.88637e-13
SPATA5L1	ENSG00000171763	Alasoo_2018	macrophage	QTD000001	ENSG00000171763	rs8042786	C	T	1.15491	0.10601	0.001589	0.017408	118.687	TRUE	5.80744e-20
METTL18	ENSG00000171806	Alasoo_2018	macrophage	QTD000001	ENSG00000171806	rs141520570	A	G	-1.6042	0.234506	0.054301	0.038549	46.796	TRUE	5.02871e-10
TVP23B	ENSG00000171928	Alasoo_2018	macrophage	QTD000001	ENSG00000171928	rs11867206	T	G	-0.944061	0.0670185	-0.024194	0.038678	198.432	TRUE	6.29136e-28
ZNF554	ENSG00000172006	Alasoo_2018	macrophage	QTD000001	ENSG00000172006	rs759069	A	T	0.829487	0.134059	-0.01668	0.017005	38.2849	TRUE	1.17083e-08
NME6	ENSG00000172113	Alasoo_2018	macrophage	QTD000001	ENSG00000172113	rs7619865	A	G	-1.04399	0.0950601	-0.024786	0.014776	120.614	TRUE	5.72071e-20
C2CD2L	ENSG00000172375	Alasoo_2018	macrophage	QTD000001	ENSG00000172375	rs4301800	A	C	0.741599	0.0915144	-0.024529	0.014501	65.6688	TRUE	7.13334e-13
FUT10	ENSG00000172728	Alasoo_2018	macrophage	QTD000001	ENSG00000172728	rs2732318	G	A	-1.10614	0.0902009	0.001361	0.015778	150.383	TRUE	1.76525e-23
VANGL1	ENSG00000173218	Alasoo_2018	macrophage	QTD000001	ENSG00000173218	rs61453587	A	G	-1.80096	0.255625	0.054414	0.024766	49.6365	TRUE	2.20339e-10
SLC2A14	ENSG00000173262	Alasoo_2018	macrophage	QTD000001	ENSG00000173262	rs73059339	A	G	1.36014	0.172647	0.005238	0.024265	62.0653	TRUE	1.65081e-12
MZT2A	ENSG00000173272	Alasoo_2018	macrophage	QTD000001	ENSG00000173272	rs10171879	T	C	0.979615	0.155147	0.027842	0.01955	39.868	TRUE	6.94298e-09
TNFRSF10C	ENSG00000173535	Alasoo_2018	macrophage	QTD000001	ENSG00000173535	rs7009522	A	G	0.947461	0.154141	-0.014913	0.018896	37.7821	TRUE	1.34862e-08
CCS	ENSG00000173992	Alasoo_2018	macrophage	QTD000001	ENSG00000173992	rs692892	T	C	1.09139	0.0973929	0.030415	0.014341	125.576	TRUE	1.82487e-20
CMKLR1	ENSG00000174600	Alasoo_2018	macrophage	QTD000001	ENSG00000174600	rs4403843	G	A	-0.621811	0.0913449	-0.007052	0.016595	46.3392	TRUE	4.73477e-10
ZNF266	ENSG00000174652	Alasoo_2018	macrophage	QTD000001	ENSG00000174652	rs10411141	A	G	1.08804	0.0780318	-0.000658	0.015455	194.422	TRUE	7.75143e-28
SRP72	ENSG00000174780	Alasoo_2018	macrophage	QTD000001	ENSG00000174780	rs56099714	C	A	-1.19671	0.0933182	0.009657	0.018947	164.454	TRUE	7.40351e-25
PHYHD1	ENSG00000175287	Alasoo_2018	macrophage	QTD000001	ENSG00000175287	rs12555901	T	G	-0.614425	0.0860821	-0.003053	0.016965	50.9462	TRUE	8.22572e-11
CLTB	ENSG00000175416	Alasoo_2018	macrophage	QTD000001	ENSG00000175416	rs2434232	G	C	1.72223	0.266436	-0.002674	0.028875	41.7827	TRUE	2.4413e-09
UCP2	ENSG00000175567	Alasoo_2018	macrophage	QTD000001	ENSG00000175567	rs659366	T	C	0.708418	0.0973354	-0.035853	0.015325	52.9709	TRUE	6.70233e-11
PAAF1	ENSG00000175575	Alasoo_2018	macrophage	QTD000001	ENSG00000175575	rs7942963	A	G	-1.40629	0.16194	-0.042704	0.030535	75.4122	TRUE	2.75795e-14
LINC00476	ENSG00000175611	Alasoo_2018	macrophage	QTD000001	ENSG00000175611	rs591486	G	A	0.940552	0.0735144	-0.017585	0.014853	163.689	TRUE	1.13392e-24
ZNF77	ENSG00000175691	Alasoo_2018	macrophage	QTD000001	ENSG00000175691	rs35699176	A	G	1.96261	0.258111	0.073794	0.042664	57.8169	TRUE	1.14808e-11
B3GNTL1	ENSG00000175711	Alasoo_2018	macrophage	QTD000001	ENSG00000175711	rs6502039	A	G	0.663893	0.0929267	0.005635	0.017595	51.0405	TRUE	8.21702e-11
ZDHHC21	ENSG00000175893	Alasoo_2018	macrophage	QTD000001	ENSG00000175893	rs10961673	G	C	0.632382	0.0917707	0.00641	0.015502	47.4844	TRUE	3.0855e-10
SLC35A4	ENSG00000176087	Alasoo_2018	macrophage	QTD000001	ENSG00000176087	rs778589	T	C	-1.06228	0.0919525	0.001517	0.015688	133.46	TRUE	1.19812e-21
DLEU1	ENSG00000176124	Alasoo_2018	macrophage	QTD000001	ENSG00000176124	rs2812237	A	G	-1.1913	0.0972729	-0.02367	0.020644	149.989	TRUE	2.9051e-23
SMIM19	ENSG00000176209	Alasoo_2018	macrophage	QTD000001	ENSG00000176209	rs2923428	C	T	-0.784986	0.092763	-0.002652	0.014977	71.6101	TRUE	6.68445e-14
CDC26	ENSG00000176386	Alasoo_2018	macrophage	QTD000001	ENSG00000176386	rs9299214	G	A	-0.827989	0.11626	0.015839	0.015928	50.7211	TRUE	1.08931e-10
RNPEP	ENSG00000176393	Alasoo_2018	macrophage	QTD000001	ENSG00000176393	rs10800803	A	G	0.911125	0.116807	0.01411	0.016677	60.8441	TRUE	2.97313e-12
SPRYD4	ENSG00000176422	Alasoo_2018	macrophage	QTD000001	ENSG00000176422	rs2657879	G	A	0.511331	0.0803292	0.043436	0.018185	40.5189	TRUE	6.39709e-09
WDR25	ENSG00000176473	Alasoo_2018	macrophage	QTD000001	ENSG00000176473	rs1535465	A	G	0.860967	0.133132	0.000716	0.015412	41.8223	TRUE	2.3772e-09
ANKLE2	ENSG00000176915	Alasoo_2018	macrophage	QTD000001	ENSG00000176915	rs12370647	C	T	-1.10563	0.115266	0.021754	0.017977	92.0062	TRUE	1.61298e-16
TMEM80	ENSG00000177042	Alasoo_2018	macrophage	QTD000001	ENSG00000177042	rs4963166	T	C	-0.982274	0.114773	0.045399	0.014165	73.2463	TRUE	8.80967e-14
RPLP2	ENSG00000177600	Alasoo_2018	macrophage	QTD000001	ENSG00000177600	rs28694634	A	G	0.832123	0.109939	-0.009802	0.016774	57.289	TRUE	9.52234e-12
THAP5	ENSG00000177683	Alasoo_2018	macrophage	QTD000001	ENSG00000177683	rs10253210	T	C	0.687591	0.100672	-0.028875	0.014664	46.6491	TRUE	6.001e-10
CD151	ENSG00000177697	Alasoo_2018	macrophage	QTD000001	ENSG00000177697	rs7114218	T	C	0.87166	0.0653509	-0.00316	0.016443	177.906	TRUE	3.03856e-26
SPINK6	ENSG00000178172	Alasoo_2018	macrophage	QTD000001	ENSG00000178172	rs4705230	C	T	0.983177	0.148469	-0.005115	0.015416	43.8522	TRUE	1.17527e-09
ZNF366	ENSG00000178175	Alasoo_2018	macrophage	QTD000001	ENSG00000178175	rs246556	A	T	-0.895674	0.138224	-0.011542	0.018163	41.9888	TRUE	2.53029e-09
PLEC	ENSG00000178209	Alasoo_2018	macrophage	QTD000001	ENSG00000178209	rs11784985	T	A	-0.661915	0.104485	-0.005813	0.015947	40.1325	TRUE	4.90711e-09
WDR6	ENSG00000178252	Alasoo_2018	macrophage	QTD000001	ENSG00000178252	rs4513485	A	G	-0.906423	0.0864621	-0.033676	0.01481	109.903	TRUE	1.25896e-18
ZFAND2A	ENSG00000178381	Alasoo_2018	macrophage	QTD000001	ENSG00000178381	rs2949197	T	C	-1.14856	0.107758	0.008608	0.015704	113.608	TRUE	2.70728e-19
ZNF552	ENSG00000178935	Alasoo_2018	macrophage	QTD000001	ENSG00000178935	rs62129195	T	C	1.27882	0.174397	-0.05498	0.021582	53.7701	TRUE	5.47394e-11
TUFM	ENSG00000178952	Alasoo_2018	macrophage	QTD000001	ENSG00000178952	rs62037367	G	C	0.798821	0.0741131	-0.076578	0.014503	116.174	TRUE	6.02706e-19
FUCA1	ENSG00000179163	Alasoo_2018	macrophage	QTD000001	ENSG00000179163	rs9424399	A	G	1.14398	0.118679	-0.011845	0.020642	92.9157	TRUE	1.00094e-16
ZADH2	ENSG00000180011	Alasoo_2018	macrophage	QTD000001	ENSG00000180011	rs1047521	A	C	-1.08425	0.128286	0.004981	0.015346	71.4332	TRUE	7.40932e-14
LYNX1	ENSG00000180155	Alasoo_2018	macrophage	QTD000001	ENSG00000180155	rs45552839	A	G	0.836203	0.0966241	0.025161	0.015537	74.8949	TRUE	3.49298e-14
FAHD1	ENSG00000180185	Alasoo_2018	macrophage	QTD000001	ENSG00000180185	rs4018035	G	A	-1.41149	0.145068	-0.026893	0.020813	94.67	TRUE	7.56933e-17
PLD5	ENSG00000180287	Alasoo_2018	macrophage	QTD000001	ENSG00000180287	rs4477257	C	T	-0.797275	0.105921	0.012038	0.016635	56.6568	TRUE	1.21611e-11
FUT7	ENSG00000180549	Alasoo_2018	macrophage	QTD000001	ENSG00000180549	rs10732706	T	C	-0.721695	0.112293	-0.015789	0.016638	41.3049	TRUE	3.61021e-09
D2HGDH	ENSG00000180902	Alasoo_2018	macrophage	QTD000001	ENSG00000180902	rs7608524	A	G	-0.864291	0.131063	0.034737	0.018518	43.487	TRUE	2.08341e-09
CHRM2	ENSG00000181072	Alasoo_2018	macrophage	QTD000001	ENSG00000181072	rs62485257	G	A	-0.6287	0.0981627	-0.000977	0.016068	41.0198	TRUE	3.24509e-09
DIPK2A	ENSG00000181744	Alasoo_2018	macrophage	QTD000001	ENSG00000181744	rs7631704	G	A	-0.903139	0.110108	-0.000405	0.015454	67.2777	TRUE	2.68347e-13
AMIGO1	ENSG00000181754	Alasoo_2018	macrophage	QTD000001	ENSG00000181754	rs2570972	G	A	0.963198	0.0917458	0.021378	0.015389	110.22	TRUE	9.19331e-19
PNMA8A	ENSG00000182013	Alasoo_2018	macrophage	QTD000001	ENSG00000182013	rs3826851	A	G	1.43245	0.0962477	-0.037885	0.017186	221.502	TRUE	7.13389e-30
GET1	ENSG00000182093	Alasoo_2018	macrophage	QTD000001	ENSG00000182093	rs13049783	A	G	-0.738294	0.0889154	0.00118	0.015239	68.9453	TRUE	1.5623e-13
YBEY	ENSG00000182362	Alasoo_2018	macrophage	QTD000001	ENSG00000182362	rs13047115	T	G	-1.19394	0.0988176	0.028086	0.015278	145.981	TRUE	9.98632e-23
TRAPPC6B	ENSG00000182400	Alasoo_2018	macrophage	QTD000001	ENSG00000182400	rs28680827	T	C	1.1891	0.0781323	-0.016265	0.019154	231.62	TRUE	5.5995e-31
TRAK1	ENSG00000182606	Alasoo_2018	macrophage	QTD000001	ENSG00000182606	rs9851708	C	T	0.723046	0.106506	-0.024462	0.016327	46.0876	TRUE	6.73091e-10
C11orf54	ENSG00000182919	Alasoo_2018	macrophage	QTD000001	ENSG00000182919	rs630811	A	G	-0.866194	0.0797584	0.019581	0.015314	117.944	TRUE	1.05879e-19
PTTG1IP	ENSG00000183255	Alasoo_2018	macrophage	QTD000001	ENSG00000183255	rs180312	G	C	0.867777	0.106108	-0.007698	0.015398	66.8837	TRUE	3.49875e-13
TRMT12	ENSG00000183665	Alasoo_2018	macrophage	QTD000001	ENSG00000183665	rs4132855	G	A	0.753281	0.110886	0.002097	0.015655	46.1488	TRUE	4.7328e-10
KCNQ3	ENSG00000184156	Alasoo_2018	macrophage	QTD000001	ENSG00000184156	rs1457781	T	C	-0.844921	0.133704	0.01093	0.014318	39.9341	TRUE	5.72395e-09
ACOT1	ENSG00000184227	Alasoo_2018	macrophage	QTD000001	ENSG00000184227	rs8018231	G	T	1.04807	0.130234	0.002667	0.016491	64.7637	TRUE	6.47339e-13
ZFP1	ENSG00000184517	Alasoo_2018	macrophage	QTD000001	ENSG00000184517	rs12934746	G	T	-1.07039	0.143652	-0.00756	0.015406	55.5214	TRUE	1.71052e-11
SOCS3	ENSG00000184557	Alasoo_2018	macrophage	QTD000001	ENSG00000184557	rs76166391	T	C	1.54588	0.250124	0.000873	0.03032	38.198	TRUE	9.62797e-09
NDUFA12	ENSG00000184752	Alasoo_2018	macrophage	QTD000001	ENSG00000184752	rs835044	C	T	-0.646621	0.0676858	-0.03485	0.016237	91.265	TRUE	2.66348e-16
AP3M1	ENSG00000185009	Alasoo_2018	macrophage	QTD000001	ENSG00000185009	rs35273093	C	T	1.20179	0.154915	-0.006606	0.021389	60.1825	TRUE	3.22969e-12
DDX51	ENSG00000185163	Alasoo_2018	macrophage	QTD000001	ENSG00000185163	rs12298132	G	A	0.824944	0.0767171	0.031868	0.01958	115.628	TRUE	2.30847e-19
ARL15	ENSG00000185305	Alasoo_2018	macrophage	QTD000001	ENSG00000185305	rs10940375	T	C	0.740958	0.116515	-0.009049	0.016573	40.4412	TRUE	4.50723e-09
SV2B	ENSG00000185518	Alasoo_2018	macrophage	QTD000001	ENSG00000185518	rs9302350	T	G	0.807962	0.117611	0.003326	0.017853	47.1939	TRUE	3.24787e-10
SNAI3	ENSG00000185669	Alasoo_2018	macrophage	QTD000001	ENSG00000185669	rs72811456	T	C	1.16333	0.10939	-0.016191	0.01548	113.097	TRUE	3.65886e-19
ADARB2	ENSG00000185736	Alasoo_2018	macrophage	QTD000001	ENSG00000185736	rs1392827	A	G	0.994977	0.159414	-0.029102	0.017227	51.5829	TRUE	1.03806e-08
ADARB2	ENSG00000185736	Alasoo_2018	macrophage	QTD000001	ENSG00000185736	rs4880803	A	G	1.2451	0.155383	-0.042791	0.016424	51.5829	TRUE	1.53285e-12
BACE1	ENSG00000186318	Alasoo_2018	macrophage	QTD000001	ENSG00000186318	rs3017608	A	G	0.722282	0.111401	6.9e-05	0.015409	42.0374	TRUE	2.16801e-09
RPS23	ENSG00000186468	Alasoo_2018	macrophage	QTD000001	ENSG00000186468	rs73138787	A	G	-0.889318	0.114662	-0.007091	0.015546	60.1555	TRUE	3.35964e-12
BTN3A2	ENSG00000186470	Alasoo_2018	macrophage	QTD000001	ENSG00000186470	rs77666565	A	G	-1.43831	0.205874	-0.009461	0.026282	48.8092	TRUE	1.88048e-10
ZNF396	ENSG00000186496	Alasoo_2018	macrophage	QTD000001	ENSG00000186496	rs1895082	T	C	0.708249	0.0938427	0.000186	0.015414	56.9601	TRUE	9.15747e-12
SMYD4	ENSG00000186532	Alasoo_2018	macrophage	QTD000001	ENSG00000186532	rs8073376	T	C	-0.526552	0.0710228	-0.021089	0.016828	54.9651	TRUE	2.55884e-11
BCR	ENSG00000186716	Alasoo_2018	macrophage	QTD000001	ENSG00000186716	rs4820543	G	A	-0.564235	0.0914665	-0.022377	0.015683	38.0536	TRUE	1.39626e-08
PTRH1	ENSG00000187024	Alasoo_2018	macrophage	QTD000001	ENSG00000187024	rs55648910	T	C	-0.543023	0.0843611	0.016183	0.015529	41.4335	TRUE	3.48167e-09
LILRA5	ENSG00000187116	Alasoo_2018	macrophage	QTD000001	ENSG00000187116	rs741584	G	C	1.213	0.116884	-0.014116	0.039406	107.699	TRUE	1.54961e-18
KCNJ11	ENSG00000187486	Alasoo_2018	macrophage	QTD000001	ENSG00000187486	rs34327804	T	G	-0.902347	0.0990357	0.033701	0.015294	83.0163	TRUE	3.13609e-15
C17orf97	ENSG00000187624	Alasoo_2018	macrophage	QTD000001	ENSG00000187624	rs11150881	G	A	1.15975	0.0871385	-0.023931	0.018446	177.137	TRUE	5.74651e-26
SEMA4D	ENSG00000187764	Alasoo_2018	macrophage	QTD000001	ENSG00000187764	rs34687606	A	C	1.2067	0.137573	0.012769	0.018109	76.9365	TRUE	1.38885e-14
TMEM220	ENSG00000187824	Alasoo_2018	macrophage	QTD000001	ENSG00000187824	rs202311	T	C	1.11849	0.0989868	-0.001363	0.027953	127.676	TRUE	5.34265e-21
TREML4	ENSG00000188056	Alasoo_2018	macrophage	QTD000001	ENSG00000188056	rs986030	T	C	-1.38422	0.0996712	0.024037	0.018665	192.873	TRUE	1.80875e-27
RUFY4	ENSG00000188282	Alasoo_2018	macrophage	QTD000001	ENSG00000188282	rs4074801	C	T	0.766311	0.100659	-0.00296	0.014781	57.9569	TRUE	6.77203e-12
ZP3	ENSG00000188372	Alasoo_2018	macrophage	QTD000001	ENSG00000188372	rs28643416	A	T	1.08411	0.125516	-0.009342	0.016193	74.6017	TRUE	2.84078e-14
FBLL1	ENSG00000188573	Alasoo_2018	macrophage	QTD000001	ENSG00000188573	rs35490440	C	G	1.04463	0.165296	-0.005029	0.018867	39.9393	TRUE	5.1368e-09
SAXO2	ENSG00000188659	Alasoo_2018	macrophage	QTD000001	ENSG00000188659	rs12439679	A	G	1.65733	0.190955	-0.03947	0.037495	75.3279	TRUE	2.60036e-14
CNR2	ENSG00000188822	Alasoo_2018	macrophage	QTD000001	ENSG00000188822	rs9424399	A	G	0.962947	0.137381	-0.011845	0.020642	49.1305	TRUE	1.75798e-10
LRRK2	ENSG00000188906	Alasoo_2018	macrophage	QTD000001	ENSG00000188906	rs1491923	G	A	0.834805	0.130661	0.023088	0.014754	40.8205	TRUE	4.79358e-09
NELFB	ENSG00000188986	Alasoo_2018	macrophage	QTD000001	ENSG00000188986	rs9330201	T	C	0.608939	0.0904569	-0.039154	0.021593	45.3173	TRUE	1.07874e-09
ZNF600	ENSG00000189190	Alasoo_2018	macrophage	QTD000001	ENSG00000189190	rs117050996	G	A	-1.56989	0.236443	0.010829	0.024798	44.0845	TRUE	1.10896e-09
ZNF79	ENSG00000196152	Alasoo_2018	macrophage	QTD000001	ENSG00000196152	rs2265686	G	T	-0.873177	0.0684272	-0.007705	0.014494	162.835	TRUE	1.07093e-24
SIRPB2	ENSG00000196209	Alasoo_2018	macrophage	QTD000001	ENSG00000196209	rs6131543	T	C	-1.51883	0.167638	-0.012664	0.021773	82.0868	TRUE	2.6524e-15
FUT4	ENSG00000196371	Alasoo_2018	macrophage	QTD000001	ENSG00000196371	rs556489	A	G	0.633013	0.0878696	-0.002034	0.015488	51.8977	TRUE	5.73577e-11
ZNF124	ENSG00000196418	Alasoo_2018	macrophage	QTD000001	ENSG00000196418	rs4925715	T	G	-0.688139	0.109585	-0.023045	0.01697	39.4321	TRUE	8.01905e-09
MYO18A	ENSG00000196535	Alasoo_2018	macrophage	QTD000001	ENSG00000196535	rs12162126	G	A	-0.789398	0.0870831	0.029613	0.015341	82.1721	TRUE	3.93888e-15
PLXNB2	ENSG00000196576	Alasoo_2018	macrophage	QTD000001	ENSG00000196576	rs35197053	T	C	-0.715675	0.094268	0.020097	0.015937	57.6372	TRUE	1.01723e-11
TRAPPC4	ENSG00000196655	Alasoo_2018	macrophage	QTD000001	ENSG00000196655	rs11607569	C	T	1.38059	0.106079	-0.004995	0.016867	169.383	TRUE	2.16365e-25
RGPD4	ENSG00000196862	Alasoo_2018	macrophage	QTD000001	ENSG00000196862	rs10779897	A	G	1.01627	0.0938976	0.042742	0.015744	117.141	TRUE	2.20369e-19
METTL9	ENSG00000197006	Alasoo_2018	macrophage	QTD000001	ENSG00000197006	rs42750	G	T	-1.0232	0.127869	0.008607	0.016097	64.031	TRUE	9.2096e-13
ANXA6	ENSG00000197043	Alasoo_2018	macrophage	QTD000001	ENSG00000197043	rs55797624	T	C	1.00407	0.150581	0.004615	0.015556	44.4619	TRUE	9.21638e-10
KIAA1671	ENSG00000197077	Alasoo_2018	macrophage	QTD000001	ENSG00000197077	rs6004384	G	A	-1.31895	0.169211	0.020105	0.027225	60.7574	TRUE	2.97529e-12
MRPL21	ENSG00000197345	Alasoo_2018	macrophage	QTD000001	ENSG00000197345	rs578791	T	C	-0.880202	0.0910009	-0.006524	0.016751	93.5564	TRUE	7.77829e-17
UAP1L1	ENSG00000197355	Alasoo_2018	macrophage	QTD000001	ENSG00000197355	rs4880088	T	C	-0.73589	0.0860518	0.012571	0.01655	73.1317	TRUE	4.87464e-14
ZNF517	ENSG00000197363	Alasoo_2018	macrophage	QTD000001	ENSG00000197363	rs2978398	A	G	0.851245	0.109975	-0.006594	0.014828	59.913	TRUE	3.65092e-12
SGTB	ENSG00000197860	Alasoo_2018	macrophage	QTD000001	ENSG00000197860	rs2548774	T	C	0.763854	0.102903	-0.010452	0.016524	55.1017	TRUE	2.06498e-11
ZNF334	ENSG00000198185	Alasoo_2018	macrophage	QTD000001	ENSG00000198185	rs847052	C	T	1.2026	0.123312	0.023754	0.018808	95.1112	TRUE	6.41402e-17
ASPH	ENSG00000198363	Alasoo_2018	macrophage	QTD000001	ENSG00000198363	rs17801505	G	A	-0.975454	0.110842	-0.005708	0.015914	77.4471	TRUE	1.06762e-14
FLVCR1-DT	ENSG00000198468	Alasoo_2018	macrophage	QTD000001	ENSG00000198468	rs6666167	C	A	1.25513	0.0555303	0.027711	0.015365	510.878	TRUE	4.32857e-49
STK39	ENSG00000198648	Alasoo_2018	macrophage	QTD000001	ENSG00000198648	rs4392219	G	A	-0.519692	0.0808058	0.006313	0.015778	41.3625	TRUE	3.05825e-09
SMOC1	ENSG00000198732	Alasoo_2018	macrophage	QTD000001	ENSG00000198732	rs227405	G	T	0.761266	0.105944	-0.01003	0.016253	51.6321	TRUE	7.13369e-11
PNP	ENSG00000198805	Alasoo_2018	macrophage	QTD000001	ENSG00000198805	rs1760940	C	A	-1.22802	0.184374	0.014162	0.018601	44.362	TRUE	1.08091e-09
TYW1	ENSG00000198874	Alasoo_2018	macrophage	QTD000001	ENSG00000198874	rs10274048	T	A	0.925148	0.124917	-0.035839	0.018751	54.8503	TRUE	3.1493e-11
TBKBP1	ENSG00000198933	Alasoo_2018	macrophage	QTD000001	ENSG00000198933	rs2013383	G	T	-1.13907	0.0868399	0.03139	0.014652	172.053	TRUE	2.37409e-25
SMG5	ENSG00000198952	Alasoo_2018	macrophage	QTD000001	ENSG00000198952	rs2296374	C	T	-0.879409	0.134932	0.024502	0.0144	42.4768	TRUE	2.65809e-09
ZNF155	ENSG00000204920	Alasoo_2018	macrophage	QTD000001	ENSG00000204920	rs62116613	A	G	-1.3652	0.15795	-0.048405	0.025699	74.7056	TRUE	3.96451e-14
C12orf73	ENSG00000204954	Alasoo_2018	macrophage	QTD000001	ENSG00000204954	rs2583227	A	C	-0.920579	0.148647	-0.021011	0.020249	38.3539	TRUE	1.11099e-08
PCDHA4	ENSG00000204967	Alasoo_2018	macrophage	QTD000001	ENSG00000204967	rs246022	A	G	-0.843217	0.130961	0.010241	0.014582	41.4567	TRUE	3.15794e-09
DENND6B	ENSG00000205593	Alasoo_2018	macrophage	QTD000001	ENSG00000205593	rs35812349	G	A	-0.80836	0.0769083	0.006614	0.016104	110.475	TRUE	6.15476e-19
NYNRIN	ENSG00000205978	Alasoo_2018	macrophage	QTD000001	ENSG00000205978	rs34077103	T	C	1.55931	0.209385	0.007402	0.018681	55.4592	TRUE	1.72572e-11
COLQ	ENSG00000206561	Alasoo_2018	macrophage	QTD000001	ENSG00000206561	rs983289	T	C	1.07197	0.0731329	-0.017449	0.016328	214.852	TRUE	1.70787e-29
TRGV8	ENSG00000211696	Alasoo_2018	macrophage	QTD000001	ENSG00000211696	rs73115859	T	G	-0.801429	0.122664	0.018378	0.016056	42.687	TRUE	2.19934e-09
TRGV3	ENSG00000211699	Alasoo_2018	macrophage	QTD000001	ENSG00000211699	rs2534590	C	T	-0.925931	0.122051	0.011115	0.015345	57.5539	TRUE	8.88431e-12
DENND1B	ENSG00000213047	Alasoo_2018	macrophage	QTD000001	ENSG00000213047	rs12121863	G	A	-1.04164	0.160302	0.023268	0.017979	42.2238	TRUE	2.64217e-09
ERV3-1	ENSG00000213462	Alasoo_2018	macrophage	QTD000001	ENSG00000213462	rs34344460	A	G	0.954971	0.155704	-0.009984	0.015731	37.6167	TRUE	1.38446e-08
SRA1	ENSG00000213523	Alasoo_2018	macrophage	QTD000001	ENSG00000213523	rs778589	T	C	-0.993533	0.112435	0.001517	0.015688	78.0839	TRUE	8.12916e-15
MRPL23	ENSG00000214026	Alasoo_2018	macrophage	QTD000001	ENSG00000214026	rs1104890	T	C	-1.96303	0.24506	-0.076727	0.0226	64.1666	TRUE	2.04455e-12
CPNE1	ENSG00000214078	Alasoo_2018	macrophage	QTD000001	ENSG00000214078	rs11699793	T	C	-1.95645	0.217356	0.002473	0.023365	81.0204	TRUE	3.22599e-15
ARL16	ENSG00000214087	Alasoo_2018	macrophage	QTD000001	ENSG00000214087	rs62080209	G	A	-1.58872	0.109805	-0.012127	0.020673	209.339	TRUE	4.3036e-29
SYCE3	ENSG00000217442	Alasoo_2018	macrophage	QTD000001	ENSG00000217442	rs78789402	A	G	1.85611	0.250415	0.00094	0.032449	54.9398	TRUE	1.87935e-11
AP4M1	ENSG00000221838	Alasoo_2018	macrophage	QTD000001	ENSG00000221838	rs7341389	G	A	-0.858763	0.138913	-0.008712	0.015718	38.2174	TRUE	1.07575e-08
EXOSC6	ENSG00000223496	Alasoo_2018	macrophage	QTD000001	ENSG00000223496	rs9939726	G	C	-1.26165	0.104711	0.024438	0.014744	145.175	TRUE	1.11316e-22
PLEKHM1	ENSG00000225190	Alasoo_2018	macrophage	QTD000001	ENSG00000225190	rs55746869	T	C	0.830226	0.105914	-0.117728	0.018982	61.4449	TRUE	8.51996e-12
PIGBOS1	ENSG00000225973	Alasoo_2018	macrophage	QTD000001	ENSG00000225973	rs11638111	C	T	-1.10769	0.160571	0.021992	0.052042	47.5885	TRUE	3.44857e-10
DHFR	ENSG00000228716	Alasoo_2018	macrophage	QTD000001	ENSG00000228716	rs1382542	C	T	-0.62142	0.0824177	0.007697	0.016726	56.8499	TRUE	1.06554e-11
RPS28	ENSG00000233927	Alasoo_2018	macrophage	QTD000001	ENSG00000233927	rs2241589	C	T	-0.898708	0.0916168	-0.013413	0.01623	96.2248	TRUE	4.11834e-17
NPIPB2	ENSG00000234719	Alasoo_2018	macrophage	QTD000001	ENSG00000234719	rs2869492	C	T	1.18119	0.0888547	-0.012559	0.015222	176.717	TRUE	5.09462e-26
LRRC37A2	ENSG00000238083	Alasoo_2018	macrophage	QTD000001	ENSG00000238083	rs55938136	G	A	0.85059	0.106544	-0.094416	0.017743	85.3901	TRUE	3.56808e-12
LRRC37A2	ENSG00000238083	Alasoo_2018	macrophage	QTD000001	ENSG00000238083	rs4510068	T	G	0.799535	0.0772779	-0.041815	0.014199	85.3901	TRUE	3.41245e-18
C8orf58	ENSG00000241852	Alasoo_2018	macrophage	QTD000001	ENSG00000241852	rs4872531	G	A	-0.75956	0.0981023	0.004103	0.014833	59.9468	TRUE	3.44967e-12
PWP2	ENSG00000241945	Alasoo_2018	macrophage	QTD000001	ENSG00000241945	rs2255828	T	G	1.33169	0.107265	0.002083	0.019	154.131	TRUE	7.20936e-24
ARPIN	ENSG00000242498	Alasoo_2018	macrophage	QTD000001	ENSG00000242498	rs1256838	A	C	0.937118	0.122376	0.005973	0.020161	58.6403	TRUE	5.51307e-12
STMP1	ENSG00000243317	Alasoo_2018	macrophage	QTD000001	ENSG00000243317	rs3110823	C	A	-1.0235	0.0982141	-0.012098	0.02056	108.6	TRUE	1.099e-18
KCTD7	ENSG00000243335	Alasoo_2018	macrophage	QTD000001	ENSG00000243335	rs4506088	A	G	-0.727508	0.115146	-0.013671	0.016959	39.9188	TRUE	5.95812e-09
P2RY11	ENSG00000244165	Alasoo_2018	macrophage	QTD000001	ENSG00000244165	rs1551570	T	C	0.919475	0.12917	0.000956	0.014734	50.6707	TRUE	8.79304e-11
SIGLEC12	ENSG00000254521	Alasoo_2018	macrophage	QTD000001	ENSG00000254521	rs3810110	A	G	-1.09032	0.0975116	0.012478	0.014639	125.025	TRUE	1.37402e-20
URB1-AS1	ENSG00000256073	Alasoo_2018	macrophage	QTD000001	ENSG00000256073	rs16989309	T	C	1.54408	0.160414	0.028216	0.025645	92.6521	TRUE	1.26687e-16
GATC	ENSG00000257218	Alasoo_2018	macrophage	QTD000001	ENSG00000257218	rs1151845	A	G	0.891945	0.130454	-0.009675	0.016268	46.7478	TRUE	4.23346e-10
MGAM2	ENSG00000257743	Alasoo_2018	macrophage	QTD000001	ENSG00000257743	rs62479371	T	C	1.37135	0.205041	-0.016166	0.017019	44.7317	TRUE	9.85789e-10
CHURC1	ENSG00000258289	Alasoo_2018	macrophage	QTD000001	ENSG00000258289	rs67330703	T	C	1.61543	0.105468	0.008326	0.018353	234.604	TRUE	2.61692e-31
MC1R	ENSG00000258839	Alasoo_2018	macrophage	QTD000001	ENSG00000258839	rs3212349	T	C	-0.881021	0.108788	0.001593	0.014896	65.5859	TRUE	4.83395e-13
SLC22A31	ENSG00000259803	Alasoo_2018	macrophage	QTD000001	ENSG00000259803	rs61732365	G	A	0.939915	0.114248	0.012459	0.015911	67.6831	TRUE	2.87281e-13
MYZAP	ENSG00000263155	Alasoo_2018	macrophage	QTD000001	ENSG00000263155	rs937250	C	G	1.14079	0.0927458	-0.004114	0.01432	151.294	TRUE	1.51666e-23
STRADA	ENSG00000266173	Alasoo_2018	macrophage	QTD000001	ENSG00000266173	rs7215551	G	A	-0.734872	0.108613	-0.029977	0.038636	45.7783	TRUE	8.26066e-10
MYO15B	ENSG00000266714	Alasoo_2018	macrophage	QTD000001	ENSG00000266714	rs76124218	C	G	1.70513	0.234101	-0.033118	0.032112	53.0528	TRUE	4.66774e-11
SRXN1	ENSG00000271303	Alasoo_2018	macrophage	QTD000001	ENSG00000271303	rs13039785	G	C	-0.673711	0.10974	0.002915	0.01641	37.6892	TRUE	1.21556e-08
NATD1	ENSG00000274180	Alasoo_2018	macrophage	QTD000001	ENSG00000274180	rs71373617	T	C	-0.842758	0.136989	-0.025905	0.018068	37.8473	TRUE	1.55858e-08
TYW1B	ENSG00000277149	Alasoo_2018	macrophage	QTD000001	ENSG00000277149	rs67188607	T	C	-1.46968	0.101866	0.086706	0.046306	208.155	TRUE	2.87603e-28
ZNF670	ENSG00000277462	Alasoo_2018	macrophage	QTD000001	ENSG00000277462	rs6689229	T	C	-0.699728	0.097201	-0.011557	0.017121	51.8223	TRUE	6.76421e-11
PKD1L3	ENSG00000277481	Alasoo_2018	macrophage	QTD000001	ENSG00000277481	rs111993259	T	C	-1.3059	0.199843	-0.047827	0.03455	42.7014	TRUE	2.25581e-09
CCDC163	ENSG00000280670	Alasoo_2018	macrophage	QTD000001	ENSG00000280670	rs882803	A	G	-1.0554	0.0863856	-0.047066	0.016124	149.263	TRUE	6.77204e-23
ENPP4	ENSG00000001561	Alasoo_2018	macrophage	QTD000006	ENSG00000001561	rs7754915	A	G	-0.876866	0.107223	-0.013077	0.016224	66.8791	TRUE	3.81694e-13
SNX11	ENSG00000002919	Alasoo_2018	macrophage	QTD000006	ENSG00000002919	rs9889470	A	G	-0.880009	0.112052	-0.011165	0.017199	61.6787	TRUE	2.08447e-12
SLC25A13	ENSG00000004864	Alasoo_2018	macrophage	QTD000006	ENSG00000004864	rs13243987	T	G	-1.18757	0.097468	-0.025779	0.016405	148.455	TRUE	4.96371e-23
GCFC2	ENSG00000005436	Alasoo_2018	macrophage	QTD000006	ENSG00000005436	rs2298945	G	T	0.471814	0.0770289	0.018451	0.015496	37.5175	TRUE	1.62639e-08
ITGAL	ENSG00000005844	Alasoo_2018	macrophage	QTD000006	ENSG00000005844	rs12716977	C	T	-0.898733	0.128645	0.025645	0.014335	48.8063	TRUE	2.58673e-10
COX10	ENSG00000006695	Alasoo_2018	macrophage	QTD000006	ENSG00000006695	rs8079772	T	C	0.66594	0.105866	-0.022565	0.017008	39.5692	TRUE	7.57335e-09
CEACAM21	ENSG00000007129	Alasoo_2018	macrophage	QTD000006	ENSG00000007129	rs3745936	T	A	-1.56551	0.115558	-0.049902	0.045633	183.532	TRUE	2.37096e-26
ST7L	ENSG00000007341	Alasoo_2018	macrophage	QTD000006	ENSG00000007341	rs902289	T	C	-1.13878	0.0839591	-0.070793	0.014503	183.969	TRUE	4.82876e-26
PSMB1	ENSG00000008018	Alasoo_2018	macrophage	QTD000006	ENSG00000008018	rs4710839	C	G	-0.664782	0.100289	-0.023243	0.014457	43.9392	TRUE	1.50019e-09
LRRC23	ENSG00000010626	Alasoo_2018	macrophage	QTD000006	ENSG00000010626	rs710415	G	A	1.05755	0.0896385	-0.012929	0.017245	139.191	TRUE	3.57889e-22
TTC19	ENSG00000011295	Alasoo_2018	macrophage	QTD000006	ENSG00000011295	rs12449895	G	A	0.805139	0.083005	-0.010564	0.015406	94.0878	TRUE	7.31042e-17
LARS2	ENSG00000011376	Alasoo_2018	macrophage	QTD000006	ENSG00000011376	rs3796364	G	A	0.755767	0.0998217	-0.001709	0.015299	57.3226	TRUE	8.26167e-12
PPP5C	ENSG00000011485	Alasoo_2018	macrophage	QTD000006	ENSG00000011485	rs3764613	G	A	-0.598741	0.0637031	-0.007328	0.014766	88.3399	TRUE	3.81201e-16
RNF14	ENSG00000013561	Alasoo_2018	macrophage	QTD000006	ENSG00000013561	rs192243	A	G	-0.835031	0.109511	-0.00764	0.01956	58.142	TRUE	6.66964e-12
DDX11	ENSG00000013573	Alasoo_2018	macrophage	QTD000006	ENSG00000013573	rs3881298	C	T	-1.32116	0.0723196	0.008122	0.015444	333.733	TRUE	8.47485e-39
ZC3H3	ENSG00000014164	Alasoo_2018	macrophage	QTD000006	ENSG00000014164	rs57993781	A	T	-0.829541	0.0581589	0.002824	0.014947	203.443	TRUE	1.22384e-28
CNTN1	ENSG00000018236	Alasoo_2018	macrophage	QTD000006	ENSG00000018236	rs11179176	G	A	0.711859	0.101106	-0.001917	0.015784	49.5717	TRUE	1.33084e-10
SLC45A4	ENSG00000022567	Alasoo_2018	macrophage	QTD000006	ENSG00000022567	rs6985508	A	G	-0.740612	0.114402	-0.002628	0.015921	41.9097	TRUE	2.36306e-09
ABCC2	ENSG00000023839	Alasoo_2018	macrophage	QTD000006	ENSG00000023839	rs3740063	G	A	-0.875156	0.097052	0.025145	0.014771	81.3134	TRUE	4.68079e-15
DEF6	ENSG00000023892	Alasoo_2018	macrophage	QTD000006	ENSG00000023892	rs6915410	C	T	1.10517	0.169419	-0.129963	0.032777	42.5534	TRUE	3.98907e-09
HSF2	ENSG00000025156	Alasoo_2018	macrophage	QTD000006	ENSG00000025156	rs484552	T	A	0.875935	0.119628	-0.008726	0.015285	53.614	TRUE	3.4652e-11
TYMP	ENSG00000025708	Alasoo_2018	macrophage	QTD000006	ENSG00000025708	rs3091397	A	G	0.848059	0.0970518	-0.051937	0.017372	76.3563	TRUE	3.16139e-14
TOMM34	ENSG00000025772	Alasoo_2018	macrophage	QTD000006	ENSG00000025772	rs2234197	A	G	-1.21893	0.163979	0.004311	0.01749	55.2562	TRUE	1.77269e-11
TFB1M	ENSG00000029639	Alasoo_2018	macrophage	QTD000006	ENSG00000029639	rs1334687	C	A	-0.703423	0.081701	-0.011869	0.015575	74.1273	TRUE	3.51064e-14
RABEP1	ENSG00000029725	Alasoo_2018	macrophage	QTD000006	ENSG00000029725	rs10438723	A	C	-0.919324	0.138689	0.05471	0.016547	43.9393	TRUE	2.20707e-09
CENPQ	ENSG00000031691	Alasoo_2018	macrophage	QTD000006	ENSG00000031691	rs2501968	G	A	0.990209	0.0675468	-0.009951	0.015484	214.904	TRUE	1.40869e-29
SH3YL1	ENSG00000035115	Alasoo_2018	macrophage	QTD000006	ENSG00000035115	rs3936171	T	C	0.641974	0.102874	0.008892	0.015865	38.9425	TRUE	8.11998e-09
SLC18A1	ENSG00000036565	Alasoo_2018	macrophage	QTD000006	ENSG00000036565	rs2270641	G	T	0.639376	0.0832405	-0.020768	0.016012	58.9988	TRUE	6.32414e-12
AGA	ENSG00000038002	Alasoo_2018	macrophage	QTD000006	ENSG00000038002	rs11131799	A	G	1.13719	0.125091	-7.6e-05	0.016027	82.6445	TRUE	1.89084e-15
THAP3	ENSG00000041988	Alasoo_2018	macrophage	QTD000006	ENSG00000041988	rs201172	C	T	-0.597107	0.0911395	-0.011319	0.016532	42.9231	TRUE	1.81603e-09
ERCC8	ENSG00000049167	Alasoo_2018	macrophage	QTD000006	ENSG00000049167	rs4647066	G	C	0.544422	0.0846755	0.028051	0.016088	41.3386	TRUE	4.10556e-09
H6PD	ENSG00000049239	Alasoo_2018	macrophage	QTD000006	ENSG00000049239	rs6577563	C	T	-0.732385	0.108362	-0.018689	0.015417	45.6799	TRUE	7.26869e-10
HEBP2	ENSG00000051620	Alasoo_2018	macrophage	QTD000006	ENSG00000051620	rs6928273	C	A	-1.51662	0.204084	0.010205	0.033684	55.225	TRUE	1.82227e-11
LAMC2	ENSG00000058085	Alasoo_2018	macrophage	QTD000006	ENSG00000058085	rs2276543	A	G	0.717769	0.101452	-0.014284	0.016272	50.0551	TRUE	1.33985e-10
CROCC	ENSG00000058453	Alasoo_2018	macrophage	QTD000006	ENSG00000058453	rs6691985	T	C	1.20338	0.168761	-0.02596	0.016563	50.8465	TRUE	1.20248e-10
CTDP1	ENSG00000060069	Alasoo_2018	macrophage	QTD000006	ENSG00000060069	rs35522341	A	G	-0.889755	0.0880213	-0.013022	0.016057	102.18	TRUE	7.29202e-18
GUCY1B1	ENSG00000061918	Alasoo_2018	macrophage	QTD000006	ENSG00000061918	rs2625275	G	A	0.903435	0.13252	-0.035358	0.01593	46.4762	TRUE	7.05466e-10
GPBP1	ENSG00000062194	Alasoo_2018	macrophage	QTD000006	ENSG00000062194	rs2042175	T	C	0.913687	0.0972794	-0.012281	0.017054	88.2172	TRUE	4.24431e-16
HAGH	ENSG00000063854	Alasoo_2018	macrophage	QTD000006	ENSG00000063854	rs2492883	G	A	-0.661192	0.107246	-0.021017	0.015358	38.0096	TRUE	1.36615e-08
SLC12A2	ENSG00000064651	Alasoo_2018	macrophage	QTD000006	ENSG00000064651	rs3101725	C	T	0.6594	0.101126	-0.01411	0.018376	42.5179	TRUE	2.15034e-09
ADAT1	ENSG00000065457	Alasoo_2018	macrophage	QTD000006	ENSG00000065457	rs3743602	G	C	0.871059	0.137216	-0.001	0.016787	40.2982	TRUE	4.28224e-09
PACC1	ENSG00000065600	Alasoo_2018	macrophage	QTD000006	ENSG00000065600	rs3099112	C	T	-0.854201	0.116911	0.003362	0.015195	53.3838	TRUE	3.43058e-11
STAG3	ENSG00000066923	Alasoo_2018	macrophage	QTD000006	ENSG00000066923	rs57966707	T	A	-0.707839	0.100978	-0.058227	0.01925	49.1378	TRUE	3.45517e-10
SRBD1	ENSG00000068784	Alasoo_2018	macrophage	QTD000006	ENSG00000068784	rs2276657	G	C	0.758986	0.107966	-0.022287	0.014847	49.4189	TRUE	1.9602e-10
TMEM260	ENSG00000070269	Alasoo_2018	macrophage	QTD000006	ENSG00000070269	rs2026729	G	A	-0.880903	0.121811	-0.013039	0.019306	52.2978	TRUE	5.70998e-11
GBA2	ENSG00000070610	Alasoo_2018	macrophage	QTD000006	ENSG00000070610	rs7862695	T	C	0.796818	0.103048	0.018374	0.015512	59.7915	TRUE	4.66543e-12
NDST1	ENSG00000070614	Alasoo_2018	macrophage	QTD000006	ENSG00000070614	rs7736222	C	T	-1.33422	0.170199	-0.023403	0.025082	61.4527	TRUE	2.44993e-12
AP3M2	ENSG00000070718	Alasoo_2018	macrophage	QTD000006	ENSG00000070718	rs3924346	G	A	-0.9269	0.112745	-0.01568	0.015533	67.5882	TRUE	3.19344e-13
CPSF1	ENSG00000071894	Alasoo_2018	macrophage	QTD000006	ENSG00000071894	rs2291135	T	C	1.03518	0.0908533	0.048928	0.037196	129.823	TRUE	9.28285e-21
ALDH3A2	ENSG00000072210	Alasoo_2018	macrophage	QTD000006	ENSG00000072210	rs16960251	C	T	0.858693	0.0968337	-0.006612	0.017	78.6362	TRUE	7.46106e-15
ACADVL	ENSG00000072778	Alasoo_2018	macrophage	QTD000006	ENSG00000072778	rs507506	G	A	-0.702357	0.111242	-0.032125	0.015973	39.8638	TRUE	7.977e-09
PDE8A	ENSG00000073417	Alasoo_2018	macrophage	QTD000006	ENSG00000073417	rs3862411	C	G	-0.724778	0.106803	0.03262	0.015446	46.0514	TRUE	7.73454e-10
TSG101	ENSG00000074319	Alasoo_2018	macrophage	QTD000006	ENSG00000074319	rs868069	G	A	0.785851	0.0954803	-0.032641	0.016198	67.7412	TRUE	4.05285e-13
IPCEF1	ENSG00000074706	Alasoo_2018	macrophage	QTD000006	ENSG00000074706	rs7743707	G	T	0.512713	0.0826329	-0.024739	0.016425	38.4984	TRUE	1.17418e-08
MARK3	ENSG00000075413	Alasoo_2018	macrophage	QTD000006	ENSG00000075413	rs8020912	T	C	-0.678213	0.0984955	-0.013152	0.015862	47.4132	TRUE	3.46659e-10
DYNC1I2	ENSG00000077380	Alasoo_2018	macrophage	QTD000006	ENSG00000077380	rs4667694	A	G	-1.09215	0.143625	-0.013647	0.016315	57.8235	TRUE	8.30274e-12
N4BP2	ENSG00000078177	Alasoo_2018	macrophage	QTD000006	ENSG00000078177	rs7696474	T	C	0.679218	0.0984749	0.009434	0.015908	47.5737	TRUE	3.11967e-10
PCM1	ENSG00000078674	Alasoo_2018	macrophage	QTD000006	ENSG00000078674	rs6586679	C	T	-0.440232	0.0698941	0.021189	0.016846	39.6718	TRUE	7.30717e-09
LXN	ENSG00000079257	Alasoo_2018	macrophage	QTD000006	ENSG00000079257	rs17699324	C	T	0.84892	0.108247	-0.007162	0.017081	61.5038	TRUE	2.08973e-12
MKNK1	ENSG00000079277	Alasoo_2018	macrophage	QTD000006	ENSG00000079277	rs3766240	A	G	-0.646189	0.0927707	-0.025934	0.017131	48.5174	TRUE	2.76145e-10
CDC14A	ENSG00000079335	Alasoo_2018	macrophage	QTD000006	ENSG00000079335	rs17420882	G	T	-0.887055	0.130157	0.002279	0.016155	46.4479	TRUE	4.23347e-10
RAPGEF3	ENSG00000079337	Alasoo_2018	macrophage	QTD000006	ENSG00000079337	rs76776452	G	T	1.21397	0.174929	-0.008238	0.022587	48.1606	TRUE	2.37043e-10
DELE1	ENSG00000081791	Alasoo_2018	macrophage	QTD000006	ENSG00000081791	rs351259	C	T	-0.784224	0.105985	-0.014185	0.015616	54.7509	TRUE	2.50281e-11
ME2	ENSG00000082212	Alasoo_2018	macrophage	QTD000006	ENSG00000082212	rs6508036	A	G	0.796463	0.103794	-0.001761	0.015695	58.8826	TRUE	4.80106e-12
ZNF586	ENSG00000083828	Alasoo_2018	macrophage	QTD000006	ENSG00000083828	rs3761058	A	G	0.727535	0.104918	-0.056464	0.022417	48.0848	TRUE	4.37208e-10
CD59	ENSG00000085063	Alasoo_2018	macrophage	QTD000006	ENSG00000085063	rs1915894	C	G	-0.741836	0.0936607	-0.001541	0.017087	62.7337	TRUE	1.26609e-12
SCAMP1	ENSG00000085365	Alasoo_2018	macrophage	QTD000006	ENSG00000085365	rs12697880	G	T	-0.811942	0.102083	0.032283	0.017094	63.262	TRUE	1.73399e-12
B4GALT1	ENSG00000086062	Alasoo_2018	macrophage	QTD000006	ENSG00000086062	rs2031902	T	C	-0.59864	0.0974651	0.038821	0.01494	37.7253	TRUE	1.99797e-08
EIF2AK1	ENSG00000086232	Alasoo_2018	macrophage	QTD000006	ENSG00000086232	rs2240816	T	C	0.891071	0.0761273	0.015162	0.015496	137.007	TRUE	6.73812e-22
ERO1B	ENSG00000086619	Alasoo_2018	macrophage	QTD000006	ENSG00000086619	rs1749559	G	A	0.845983	0.0922178	-0.022947	0.014972	84.1577	TRUE	1.85993e-15
SH3BP2	ENSG00000087266	Alasoo_2018	macrophage	QTD000006	ENSG00000087266	rs370470	A	G	0.852001	0.105473	-0.019564	0.016423	65.2526	TRUE	7.24329e-13
ERGIC2	ENSG00000087502	Alasoo_2018	macrophage	QTD000006	ENSG00000087502	rs10843397	T	C	-0.743576	0.112583	0.029093	0.017797	43.622	TRUE	1.73606e-09
ZNF302	ENSG00000089335	Alasoo_2018	macrophage	QTD000006	ENSG00000089335	rs17626118	C	T	-0.814491	0.123016	0.116517	0.042089	43.8379	TRUE	3.50894e-09
DHX32	ENSG00000089876	Alasoo_2018	macrophage	QTD000006	ENSG00000089876	rs11244724	G	A	-0.897449	0.102764	-0.019271	0.015459	76.2672	TRUE	2.04286e-14
SPAG7	ENSG00000091640	Alasoo_2018	macrophage	QTD000006	ENSG00000091640	rs55943469	A	G	1.1022	0.1508	0.035851	0.025282	53.4218	TRUE	4.51942e-11
HAUS4	ENSG00000092036	Alasoo_2018	macrophage	QTD000006	ENSG00000092036	rs11622528	T	C	0.875312	0.115282	-0.025283	0.020566	57.6505	TRUE	9.99787e-12
CEBPE	ENSG00000092067	Alasoo_2018	macrophage	QTD000006	ENSG00000092067	rs4982731	T	C	0.871087	0.141581	-0.005039	0.017051	37.8541	TRUE	1.16955e-08
SCFD1	ENSG00000092108	Alasoo_2018	macrophage	QTD000006	ENSG00000092108	rs7153509	G	C	-0.770499	0.103059	-0.035954	0.016379	55.8949	TRUE	2.35815e-11
TRPM7	ENSG00000092439	Alasoo_2018	macrophage	QTD000006	ENSG00000092439	rs7181201	A	G	0.521969	0.0831919	0.007832	0.014763	39.3665	TRUE	6.80515e-09
MSH2	ENSG00000095002	Alasoo_2018	macrophage	QTD000006	ENSG00000095002	rs17036651	G	T	1.04739	0.133478	0.007623	0.019799	61.574	TRUE	2.03106e-12
TMEM38B	ENSG00000095209	Alasoo_2018	macrophage	QTD000006	ENSG00000095209	rs10512339	A	G	0.968612	0.11267	0.019542	0.017423	73.9066	TRUE	4.19023e-14
CWF19L1	ENSG00000095485	Alasoo_2018	macrophage	QTD000006	ENSG00000095485	rs11596950	T	C	0.652906	0.0709355	0.006646	0.015009	84.7177	TRUE	1.13431e-15
SIRT1	ENSG00000096717	Alasoo_2018	macrophage	QTD000006	ENSG00000096717	rs33955981	C	T	-0.709513	0.10391	-0.007711	0.01507	46.6236	TRUE	4.31268e-10
POLR2E	ENSG00000099817	Alasoo_2018	macrophage	QTD000006	ENSG00000099817	rs2074446	G	C	0.681475	0.106942	-0.033351	0.020434	40.6072	TRUE	5.45671e-09
ARVCF	ENSG00000099889	Alasoo_2018	macrophage	QTD000006	ENSG00000099889	rs2106140	A	G	-0.798234	0.118146	-0.005951	0.015522	45.6481	TRUE	6.06121e-10
SMARCB1	ENSG00000099956	Alasoo_2018	macrophage	QTD000006	ENSG00000099956	rs34153752	G	A	-0.716206	0.111882	0.017261	0.022105	40.9784	TRUE	3.85102e-09
DDTL	ENSG00000099974	Alasoo_2018	macrophage	QTD000006	ENSG00000099974	rs5751764	C	A	-1.05584	0.074855	0.002612	0.01482	198.955	TRUE	3.11843e-28
ESS2	ENSG00000100056	Alasoo_2018	macrophage	QTD000006	ENSG00000100056	rs1936951	A	G	-1.70761	0.227359	-0.009159	0.030461	56.4096	TRUE	1.20565e-11
LGALS2	ENSG00000100079	Alasoo_2018	macrophage	QTD000006	ENSG00000100079	rs5756733	T	C	-1.22847	0.119097	-0.022313	0.01538	106.397	TRUE	2.69164e-18
TFIP11	ENSG00000100109	Alasoo_2018	macrophage	QTD000006	ENSG00000100109	rs3213558	T	C	-1.52057	0.170353	0.032293	0.021545	79.6734	TRUE	7.3866e-15
GCAT	ENSG00000100116	Alasoo_2018	macrophage	QTD000006	ENSG00000100116	rs5995498	G	T	0.740499	0.120219	0.003173	0.01614	37.9405	TRUE	1.10442e-08
CCDC134	ENSG00000100147	Alasoo_2018	macrophage	QTD000006	ENSG00000100147	rs5996067	A	G	0.95281	0.0717777	0.007745	0.015835	176.211	TRUE	5.019e-26
CYB5R3	ENSG00000100243	Alasoo_2018	macrophage	QTD000006	ENSG00000100243	rs5758859	G	T	-0.639752	0.089849	-0.019213	0.015375	50.6987	TRUE	1.17375e-10
APOL4	ENSG00000100336	Alasoo_2018	macrophage	QTD000006	ENSG00000100336	rs7291137	A	G	-1.63027	0.203479	-0.03574	0.027798	64.1918	TRUE	1.08857e-12
NCF4	ENSG00000100365	Alasoo_2018	macrophage	QTD000006	ENSG00000100365	rs760519	T	C	-0.709761	0.102234	-0.053292	0.018496	48.1985	TRUE	4.09484e-10
FAM118A	ENSG00000100376	Alasoo_2018	macrophage	QTD000006	ENSG00000100376	rs136589	G	A	1.42418	0.162276	-0.010483	0.02177	77.0231	TRUE	1.27429e-14
CTSG	ENSG00000100448	Alasoo_2018	macrophage	QTD000006	ENSG00000100448	rs12878578	G	A	-1.13142	0.160881	0.013629	0.02433	49.4582	TRUE	1.55144e-10
GSKIP	ENSG00000100744	Alasoo_2018	macrophage	QTD000006	ENSG00000100744	rs11624919	C	T	1.21672	0.0892387	-0.001076	0.01505	185.898	TRUE	4.95159e-27
PYGB	ENSG00000100994	Alasoo_2018	macrophage	QTD000006	ENSG00000100994	rs3787078	G	A	0.720996	0.0794743	-0.036315	0.018373	82.3024	TRUE	3.83262e-15
NELFCD	ENSG00000101158	Alasoo_2018	macrophage	QTD000006	ENSG00000101158	rs2099001	G	A	-0.688357	0.0893128	-0.014062	0.019122	59.4019	TRUE	4.71053e-12
NDUFAF5	ENSG00000101247	Alasoo_2018	macrophage	QTD000006	ENSG00000101247	rs6079180	G	A	0.805242	0.126181	-0.010378	0.021329	40.7254	TRUE	3.9931e-09
SIRPB1	ENSG00000101307	Alasoo_2018	macrophage	QTD000006	ENSG00000101307	rs2253427	C	T	-1.26058	0.0938878	0.020316	0.016807	180.27	TRUE	2.59656e-26
DNTTIP1	ENSG00000101457	Alasoo_2018	macrophage	QTD000006	ENSG00000101457	rs390386	T	G	1.08043	0.0924099	0.038286	0.01499	136.696	TRUE	1.21362e-21
ZNF516	ENSG00000101493	Alasoo_2018	macrophage	QTD000006	ENSG00000101493	rs8084598	A	C	-0.8717	0.0747761	-0.02048	0.015505	135.897	TRUE	1.01664e-21
CEP192	ENSG00000101639	Alasoo_2018	macrophage	QTD000006	ENSG00000101639	rs11663049	C	T	-0.761469	0.0877313	-0.023451	0.014559	75.3347	TRUE	2.95935e-14
POLI	ENSG00000101751	Alasoo_2018	macrophage	QTD000006	ENSG00000101751	rs3730783	G	A	-0.643363	0.0773018	-0.022623	0.015536	69.268	TRUE	2.08173e-13
PARP4	ENSG00000102699	Alasoo_2018	macrophage	QTD000006	ENSG00000102699	rs56071500	T	C	-1.3406	0.177348	0.010212	0.023054	57.1407	TRUE	9.61887e-12
SUPT20H	ENSG00000102710	Alasoo_2018	macrophage	QTD000006	ENSG00000102710	rs1199960	C	G	0.916161	0.131541	6.8e-05	0.024385	48.5089	TRUE	1.9112e-10
MGRN1	ENSG00000102858	Alasoo_2018	macrophage	QTD000006	ENSG00000102858	rs841225	T	C	0.819123	0.11374	-0.002431	0.015563	51.8647	TRUE	5.84189e-11
NAGPA	ENSG00000103174	Alasoo_2018	macrophage	QTD000006	ENSG00000103174	rs1045693	A	G	0.607994	0.0890049	-0.023407	0.015492	46.6628	TRUE	5.47814e-10
MTHFSD	ENSG00000103248	Alasoo_2018	macrophage	QTD000006	ENSG00000103248	rs7189413	T	C	-1.28404	0.185915	-0.056816	0.036316	47.7011	TRUE	3.65818e-10
FBXO31	ENSG00000103264	Alasoo_2018	macrophage	QTD000006	ENSG00000103264	rs8052244	C	G	0.976355	0.112555	-0.03687	0.014792	75.2464	TRUE	3.96987e-14
GGA2	ENSG00000103365	Alasoo_2018	macrophage	QTD000006	ENSG00000103365	rs722069	A	G	0.73396	0.10895	0.005367	0.017985	45.3827	TRUE	6.52929e-10
LACTB	ENSG00000103642	Alasoo_2018	macrophage	QTD000006	ENSG00000103642	rs2292038	G	C	0.611523	0.071915	0.02655	0.014551	72.308	TRUE	8.37153e-14
RPAP1	ENSG00000103932	Alasoo_2018	macrophage	QTD000006	ENSG00000103932	rs2297378	G	T	-0.750081	0.0990105	0.025675	0.01446	57.3923	TRUE	1.22037e-11
ATP8B4	ENSG00000104043	Alasoo_2018	macrophage	QTD000006	ENSG00000104043	rs12915287	T	C	-0.646121	0.0773756	0.008526	0.015495	69.73	TRUE	1.38119e-13
RAB2A	ENSG00000104388	Alasoo_2018	macrophage	QTD000006	ENSG00000104388	rs3735826	T	C	0.633225	0.0760106	-0.007825	0.015108	69.4013	TRUE	1.51667e-13
SNX16	ENSG00000104497	Alasoo_2018	macrophage	QTD000006	ENSG00000104497	rs10110803	G	C	-1.04383	0.0835024	0.022413	0.015678	156.265	TRUE	7.21219e-24
TNFRSF10A	ENSG00000104689	Alasoo_2018	macrophage	QTD000006	ENSG00000104689	rs13278062	T	G	-0.92451	0.0934737	0.01349	0.015714	97.8238	TRUE	2.60208e-17
KCNN4	ENSG00000104783	Alasoo_2018	macrophage	QTD000006	ENSG00000104783	rs1685191	T	C	-0.69943	0.109689	-0.006508	0.014724	40.6595	TRUE	4.05189e-09
NUCB1	ENSG00000104805	Alasoo_2018	macrophage	QTD000006	ENSG00000104805	rs9941471	G	A	-1.21782	0.196185	-0.023805	0.023336	38.5332	TRUE	1.05245e-08
RPS16	ENSG00000105193	Alasoo_2018	macrophage	QTD000006	ENSG00000105193	rs17628	C	A	0.940837	0.104747	0.004261	0.016215	80.6762	TRUE	3.78459e-15
PRKD2	ENSG00000105287	Alasoo_2018	macrophage	QTD000006	ENSG00000105287	rs160544	A	G	1.03032	0.163067	-0.15267	0.021341	39.922	TRUE	2.18726e-08
CCDC9	ENSG00000105321	Alasoo_2018	macrophage	QTD000006	ENSG00000105321	rs56204511	T	C	-0.946257	0.0949437	0.01328	0.01563	99.3313	TRUE	1.66827e-17
ZNF175	ENSG00000105497	Alasoo_2018	macrophage	QTD000006	ENSG00000105497	rs4308054	C	T	0.796525	0.122969	-0.020729	0.01537	41.9573	TRUE	2.98327e-09
ARMC6	ENSG00000105676	Alasoo_2018	macrophage	QTD000006	ENSG00000105676	rs2269806	A	G	1.13315	0.145414	-0.009524	0.020021	60.7243	TRUE	2.8049e-12
STEAP1B	ENSG00000105889	Alasoo_2018	macrophage	QTD000006	ENSG00000105889	rs35436671	A	G	-0.755606	0.123213	-0.045254	0.01426	37.6078	TRUE	2.30337e-08
GSDME	ENSG00000105928	Alasoo_2018	macrophage	QTD000006	ENSG00000105928	rs1476522	G	C	0.759983	0.0885223	-0.009283	0.014631	73.7059	TRUE	3.84328e-14
NMRK1	ENSG00000106733	Alasoo_2018	macrophage	QTD000006	ENSG00000106733	rs10869500	T	A	-0.831139	0.0807466	0.003743	0.015711	105.949	TRUE	2.04973e-18
PRUNE2	ENSG00000106772	Alasoo_2018	macrophage	QTD000006	ENSG00000106772	rs618145	C	A	-1.24635	0.0965371	0.00909	0.018102	166.683	TRUE	4.40138e-25
PTGR1	ENSG00000106853	Alasoo_2018	macrophage	QTD000006	ENSG00000106853	rs4246887	T	G	-0.829604	0.100596	0.029154	0.016715	68.0112	TRUE	3.41538e-13
SUSD1	ENSG00000106868	Alasoo_2018	macrophage	QTD000006	ENSG00000106868	rs781622	C	T	1.25182	0.123643	0.019024	0.016158	102.505	TRUE	7.49502e-18
PKD2L1	ENSG00000107593	Alasoo_2018	macrophage	QTD000006	ENSG00000107593	rs71488054	A	T	1.68611	0.270385	0.079642	0.034247	38.8872	TRUE	1.27323e-08
MTPAP	ENSG00000107951	Alasoo_2018	macrophage	QTD000006	ENSG00000107951	rs11008011	A	G	0.580526	0.0900839	-0.000374	0.014937	41.5288	TRUE	2.64646e-09
PITRM1	ENSG00000107959	Alasoo_2018	macrophage	QTD000006	ENSG00000107959	rs9423506	T	C	0.681274	0.101692	-0.005066	0.016475	49.6893	TRUE	7.93465e-10
PITRM1	ENSG00000107959	Alasoo_2018	macrophage	QTD000006	ENSG00000107959	rs76088740	T	C	-1.80948	0.245114	-0.091995	0.037187	49.6893	TRUE	4.2977e-11
XPNPEP1	ENSG00000108039	Alasoo_2018	macrophage	QTD000006	ENSG00000108039	rs629146	A	G	-0.735269	0.0997911	0.028216	0.014982	54.2886	TRUE	3.77504e-11
CCDC6	ENSG00000108091	Alasoo_2018	macrophage	QTD000006	ENSG00000108091	rs1822913	C	T	-0.411126	0.0600965	-0.017751	0.015482	46.8006	TRUE	4.70451e-10
RAD51C	ENSG00000108384	Alasoo_2018	macrophage	QTD000006	ENSG00000108384	rs12949067	T	A	1.09907	0.0940294	-0.00162	0.018412	136.623	TRUE	5.34981e-22
TRIM37	ENSG00000108395	Alasoo_2018	macrophage	QTD000006	ENSG00000108395	rs2333410	A	G	-1.07918	0.08965	-0.004044	0.014976	144.906	TRUE	7.17911e-23
FTSJ3	ENSG00000108592	Alasoo_2018	macrophage	QTD000006	ENSG00000108592	rs2727343	A	G	-0.676083	0.0870817	-0.011437	0.015724	60.2763	TRUE	3.49362e-12
AKAP10	ENSG00000108599	Alasoo_2018	macrophage	QTD000006	ENSG00000108599	rs75836592	C	A	1.01547	0.144563	0.010022	0.023105	49.3424	TRUE	1.56779e-10
SMARCD2	ENSG00000108604	Alasoo_2018	macrophage	QTD000006	ENSG00000108604	rs7220892	A	G	0.799954	0.0869188	-0.0074	0.017255	84.7037	TRUE	1.13962e-15
MANBA	ENSG00000109323	Alasoo_2018	macrophage	QTD000006	ENSG00000109323	rs223492	C	G	0.886224	0.0965613	-0.028969	0.015935	84.2327	TRUE	2.00835e-15
CTSC	ENSG00000109861	Alasoo_2018	macrophage	QTD000006	ENSG00000109861	rs6483133	T	C	1.21653	0.0801073	-0.032598	0.016607	230.622	TRUE	1.12037e-30
FOXRED1	ENSG00000110074	Alasoo_2018	macrophage	QTD000006	ENSG00000110074	rs614700	C	T	0.744942	0.074434	0.011639	0.01731	100.162	TRUE	1.22086e-17
MS4A4A	ENSG00000110079	Alasoo_2018	macrophage	QTD000006	ENSG00000110079	rs10792266	A	G	-0.72971	0.112999	0.03098	0.017468	41.7015	TRUE	3.70503e-09
PDHX	ENSG00000110435	Alasoo_2018	macrophage	QTD000006	ENSG00000110435	rs2956114	A	G	-0.758025	0.0971172	-0.014044	0.014851	60.9221	TRUE	2.91329e-12
ACCS	ENSG00000110455	Alasoo_2018	macrophage	QTD000006	ENSG00000110455	rs2074038	T	G	1.86878	0.197705	-0.043617	0.025585	89.3472	TRUE	4.10469e-16
MADD	ENSG00000110514	Alasoo_2018	macrophage	QTD000006	ENSG00000110514	rs35233100	T	C	-1.43609	0.159087	-0.051487	0.03089	81.4881	TRUE	4.365e-15
C11orf21	ENSG00000110665	Alasoo_2018	macrophage	QTD000006	ENSG00000110665	rs2651823	G	A	-0.913983	0.121005	0.00405	0.014922	57.0518	TRUE	9.47243e-12
NDUFS8	ENSG00000110717	Alasoo_2018	macrophage	QTD000006	ENSG00000110717	rs3764821	G	A	0.734608	0.108931	-0.02394	0.017617	45.4787	TRUE	7.98524e-10
TNS2	ENSG00000111077	Alasoo_2018	macrophage	QTD000006	ENSG00000111077	rs7315980	A	G	-1.1917	0.1781	-0.05429	0.02632	44.772	TRUE	1.23001e-09
GPN3	ENSG00000111231	Alasoo_2018	macrophage	QTD000006	ENSG00000111231	rs2339524	C	T	-0.88691	0.0758322	-0.066413	0.014878	136.789	TRUE	2.31195e-21
AKAP3	ENSG00000111254	Alasoo_2018	macrophage	QTD000006	ENSG00000111254	rs113943622	T	C	0.871618	0.102324	-0.009448	0.014551	72.56	TRUE	5.58113e-14
LTBR	ENSG00000111321	Alasoo_2018	macrophage	QTD000006	ENSG00000111321	rs10849448	G	A	-1.07943	0.144689	0.041974	0.017361	55.6568	TRUE	2.675e-11
CHPT1	ENSG00000111666	Alasoo_2018	macrophage	QTD000006	ENSG00000111666	rs2695298	A	G	0.780023	0.110183	-0.0109	0.015058	50.1171	TRUE	1.26314e-10
SPSB2	ENSG00000111671	Alasoo_2018	macrophage	QTD000006	ENSG00000111671	rs7311510	C	A	1.10296	0.112056	-0.01617	0.017461	96.8834	TRUE	3.48805e-17
GCNT2	ENSG00000111846	Alasoo_2018	macrophage	QTD000006	ENSG00000111846	rs1226013	G	T	-0.741927	0.120208	0.033572	0.015773	38.0939	TRUE	1.61836e-08
HDDC2	ENSG00000111906	Alasoo_2018	macrophage	QTD000006	ENSG00000111906	rs3799744	A	G	-0.661316	0.106993	0.006844	0.015461	38.2039	TRUE	1.0472e-08
MTRF1L	ENSG00000112031	Alasoo_2018	macrophage	QTD000006	ENSG00000112031	rs2038332	G	A	-1.06554	0.171115	-0.029953	0.018195	38.776	TRUE	1.0813e-08
MDGA1	ENSG00000112139	Alasoo_2018	macrophage	QTD000006	ENSG00000112139	rs6938061	G	A	-0.880671	0.0806037	-0.005878	0.014966	119.376	TRUE	5.3444e-20
RAB23	ENSG00000112210	Alasoo_2018	macrophage	QTD000006	ENSG00000112210	rs12195875	G	A	1.06582	0.170366	0.014656	0.019772	39.1383	TRUE	7.83717e-09
VNN2	ENSG00000112303	Alasoo_2018	macrophage	QTD000006	ENSG00000112303	rs6927410	C	T	-0.931098	0.0950575	-0.012464	0.015339	95.944	TRUE	4.40422e-17
SMAP1	ENSG00000112305	Alasoo_2018	macrophage	QTD000006	ENSG00000112305	rs4706464	A	G	0.707497	0.0793299	-0.033087	0.01535	79.5381	TRUE	9.55094e-15
DNPH1	ENSG00000112667	Alasoo_2018	macrophage	QTD000006	ENSG00000112667	rs2756180	G	A	-0.951863	0.131276	-0.004684	0.021219	52.5749	TRUE	4.57871e-11
LY86	ENSG00000112799	Alasoo_2018	macrophage	QTD000006	ENSG00000112799	rs9405942	G	A	1.0758	0.0934724	-0.015342	0.017188	132.464	TRUE	2.06708e-21
NUDT12	ENSG00000112874	Alasoo_2018	macrophage	QTD000006	ENSG00000112874	rs34672333	C	A	-1.33976	0.135078	0.028998	0.020071	98.375	TRUE	2.58638e-17
DAP	ENSG00000112977	Alasoo_2018	macrophage	QTD000006	ENSG00000112977	rs267948	G	C	0.528357	0.0845518	-0.024366	0.015791	39.0489	TRUE	9.42682e-09
APBB3	ENSG00000113108	Alasoo_2018	macrophage	QTD000006	ENSG00000113108	rs778589	T	C	-0.996543	0.113742	0.001517	0.015688	76.7627	TRUE	1.23769e-14
TMCO6	ENSG00000113119	Alasoo_2018	macrophage	QTD000006	ENSG00000113119	rs2563316	G	C	-1.06902	0.0938413	0.001607	0.015687	129.773	TRUE	3.10437e-21
MSH3	ENSG00000113318	Alasoo_2018	macrophage	QTD000006	ENSG00000113318	rs1650697	G	A	-1.21364	0.132404	0.011309	0.016691	84.019	TRUE	1.50108e-15
NPHP3	ENSG00000113971	Alasoo_2018	macrophage	QTD000006	ENSG00000113971	rs61292904	G	A	-0.929196	0.14494	-0.011367	0.022074	41.0997	TRUE	3.48429e-09
IFT57	ENSG00000114446	Alasoo_2018	macrophage	QTD000006	ENSG00000114446	rs13084160	G	A	-0.914293	0.0768679	0.021408	0.015342	141.475	TRUE	2.50551e-22
HHLA2	ENSG00000114455	Alasoo_2018	macrophage	QTD000006	ENSG00000114455	rs1463429	C	T	-1.1181	0.0800599	0.020009	0.015306	195.043	TRUE	1.11952e-27
CHMP3	ENSG00000115561	Alasoo_2018	macrophage	QTD000006	ENSG00000115561	rs62147190	A	C	0.566033	0.0894394	-0.01337	0.038608	40.0521	TRUE	5.63834e-09
TAF1B	ENSG00000115750	Alasoo_2018	macrophage	QTD000006	ENSG00000115750	rs2245344	C	T	0.908335	0.106656	-0.015612	0.015605	72.5306	TRUE	6.33e-14
SCP2	ENSG00000116171	Alasoo_2018	macrophage	QTD000006	ENSG00000116171	rs1242331	G	A	1.13639	0.134332	0.01161	0.016194	71.5642	TRUE	7.9728e-14
FBXO6	ENSG00000116663	Alasoo_2018	macrophage	QTD000006	ENSG00000116663	rs3125812	C	A	-0.686045	0.10447	-0.017666	0.016201	43.1243	TRUE	1.87374e-09
MFN2	ENSG00000116688	Alasoo_2018	macrophage	QTD000006	ENSG00000116688	rs28718032	T	C	-0.643255	0.0699926	-0.024263	0.015172	84.4621	TRUE	1.74734e-15
CRYZ	ENSG00000116791	Alasoo_2018	macrophage	QTD000006	ENSG00000116791	rs28796647	G	C	-1.23468	0.0772384	-0.004951	0.015585	255.53	TRUE	4.77231e-33
TMEM9	ENSG00000116857	Alasoo_2018	macrophage	QTD000006	ENSG00000116857	rs7542768	C	T	0.791029	0.0961124	-0.019349	0.014902	67.737	TRUE	3.23606e-13
BMP8B	ENSG00000116985	Alasoo_2018	macrophage	QTD000006	ENSG00000116985	rs12131790	C	T	1.32439	0.184283	0.03213	0.030474	51.6489	TRUE	8.03951e-11
SIPA1L2	ENSG00000116991	Alasoo_2018	macrophage	QTD000006	ENSG00000116991	rs6656252	C	T	0.646851	0.0955896	0.01193	0.015436	45.7917	TRUE	6.31506e-10
ACADM	ENSG00000117054	Alasoo_2018	macrophage	QTD000006	ENSG00000117054	rs61797340	T	C	0.599565	0.0965115	0.020965	0.01657	38.5935	TRUE	1.08686e-08
PADI2	ENSG00000117115	Alasoo_2018	macrophage	QTD000006	ENSG00000117115	rs2746507	T	A	0.918211	0.133588	0.015464	0.015888	47.2444	TRUE	3.87741e-10
GBP3	ENSG00000117226	Alasoo_2018	macrophage	QTD000006	ENSG00000117226	rs12121223	T	C	-1.2573	0.0611829	0.003775	0.016517	422.297	TRUE	1.6088e-44
EBNA1BP2	ENSG00000117395	Alasoo_2018	macrophage	QTD000006	ENSG00000117395	rs499163	A	G	-0.361806	0.055091	0.009703	0.01565	43.1311	TRUE	1.65369e-09
IRF6	ENSG00000117595	Alasoo_2018	macrophage	QTD000006	ENSG00000117595	rs6659549	G	T	-0.944637	0.0894644	-0.029377	0.015637	111.488	TRUE	7.63317e-19
DDX59	ENSG00000118197	Alasoo_2018	macrophage	QTD000006	ENSG00000118197	rs2809341	C	T	0.6156	0.0898797	-0.037607	0.014578	46.9109	TRUE	6.15264e-10
HSDL2	ENSG00000119471	Alasoo_2018	macrophage	QTD000006	ENSG00000119471	rs4978489	C	T	-0.820418	0.116969	0.000221	0.017962	49.1959	TRUE	1.48821e-10
EIF2B2	ENSG00000119718	Alasoo_2018	macrophage	QTD000006	ENSG00000119718	rs12882111	T	G	0.786866	0.0996141	0.000497	0.014847	62.3965	TRUE	1.39821e-12
C10orf88	ENSG00000119965	Alasoo_2018	macrophage	QTD000006	ENSG00000119965	rs4980169	G	A	-0.674425	0.0979123	-0.026769	0.01546	47.4453	TRUE	4.30536e-10
NUP43	ENSG00000120253	Alasoo_2018	macrophage	QTD000006	ENSG00000120253	rs12203703	A	G	-0.821282	0.09956	0.006727	0.0154	68.0479	TRUE	2.32104e-13
WDR55	ENSG00000120314	Alasoo_2018	macrophage	QTD000006	ENSG00000120314	rs2563315	G	A	-0.749419	0.103535	0.001716	0.015685	52.3932	TRUE	4.76274e-11
DNAJC15	ENSG00000120675	Alasoo_2018	macrophage	QTD000006	ENSG00000120675	rs9594864	T	A	-1.22018	0.122666	-0.009913	0.017944	98.9463	TRUE	1.68743e-17
ZFP30	ENSG00000120784	Alasoo_2018	macrophage	QTD000006	ENSG00000120784	rs2927743	G	A	0.622487	0.0971708	0.011405	0.014756	41.0383	TRUE	3.75384e-09
PYROXD1	ENSG00000121350	Alasoo_2018	macrophage	QTD000006	ENSG00000121350	rs2192179	A	G	-0.983388	0.0801999	0.016945	0.015293	150.35	TRUE	2.62652e-23
B4GALT4	ENSG00000121578	Alasoo_2018	macrophage	QTD000006	ENSG00000121578	rs4687843	T	C	0.760125	0.113127	-0.003662	0.017961	45.1479	TRUE	6.97034e-10
PILRB	ENSG00000121716	Alasoo_2018	macrophage	QTD000006	ENSG00000121716	rs112622797	A	G	1.61011	0.124281	0.036546	0.019426	167.842	TRUE	5.82577e-25
CD244	ENSG00000122223	Alasoo_2018	macrophage	QTD000006	ENSG00000122223	rs11587898	A	C	0.676922	0.104955	-0.014245	0.014111	41.5979	TRUE	3.17247e-09
SERAC1	ENSG00000122335	Alasoo_2018	macrophage	QTD000006	ENSG00000122335	rs28654892	T	C	0.77738	0.104635	-0.019447	0.014939	55.1967	TRUE	2.36039e-11
CCZ1	ENSG00000122674	Alasoo_2018	macrophage	QTD000006	ENSG00000122674	rs4720686	A	C	1.18937	0.135594	-0.007778	0.016447	76.9401	TRUE	1.32132e-14
EBPL	ENSG00000123179	Alasoo_2018	macrophage	QTD000006	ENSG00000123179	rs1407636	T	G	-0.555817	0.0866178	-0.007104	0.01727	41.1765	TRUE	3.30178e-09
NLN	ENSG00000123213	Alasoo_2018	macrophage	QTD000006	ENSG00000123213	rs2161610	T	G	1.23919	0.122924	-0.028309	0.017356	101.625	TRUE	1.0976e-17
CENPK	ENSG00000123219	Alasoo_2018	macrophage	QTD000006	ENSG00000123219	rs75179968	A	T	0.892887	0.115954	0.011621	0.016645	59.2955	TRUE	4.89052e-12
OPTN	ENSG00000123240	Alasoo_2018	macrophage	QTD000006	ENSG00000123240	rs12415716	G	T	-0.654585	0.0858196	0.002719	0.017267	58.178	TRUE	6.21149e-12
PDE1B	ENSG00000123360	Alasoo_2018	macrophage	QTD000006	ENSG00000123360	rs1874308	T	A	-0.83829	0.110391	-0.018017	0.017039	57.6662	TRUE	9.47429e-12
SMUG1	ENSG00000123415	Alasoo_2018	macrophage	QTD000006	ENSG00000123415	rs2233921	A	C	-0.759236	0.100302	0.009493	0.015476	57.2973	TRUE	9.55281e-12
EEF1AKMT3	ENSG00000123427	Alasoo_2018	macrophage	QTD000006	ENSG00000123427	rs2072052	C	A	0.79113	0.095385	-0.039598	0.014883	68.7916	TRUE	3.20479e-13
SLC36A1	ENSG00000123643	Alasoo_2018	macrophage	QTD000006	ENSG00000123643	rs918421	G	A	0.852224	0.130377	-0.01665	0.014726	42.7273	TRUE	2.14416e-09
EXOSC9	ENSG00000123737	Alasoo_2018	macrophage	QTD000006	ENSG00000123737	rs11731570	C	T	1.07533	0.0889209	0.017552	0.015276	146.243	TRUE	7.05201e-23
RAB38	ENSG00000123892	Alasoo_2018	macrophage	QTD000006	ENSG00000123892	rs586689	T	C	0.879276	0.122002	-0.000275	0.015655	51.9417	TRUE	5.48392e-11
PREX1	ENSG00000124126	Alasoo_2018	macrophage	QTD000006	ENSG00000124126	rs11908276	T	C	0.755463	0.0810577	0.000818	0.019245	86.8636	TRUE	5.20923e-16
SLC12A5	ENSG00000124140	Alasoo_2018	macrophage	QTD000006	ENSG00000124140	rs17577	A	G	1.11094	0.173584	-0.029208	0.01984	40.9602	TRUE	4.45667e-09
NEURL2	ENSG00000124257	Alasoo_2018	macrophage	QTD000006	ENSG00000124257	rs73128528	T	A	1.46721	0.200534	-0.005198	0.020329	53.5314	TRUE	3.27207e-11
NAGK	ENSG00000124357	Alasoo_2018	macrophage	QTD000006	ENSG00000124357	rs11680831	C	T	-0.623831	0.0870201	-0.02479	0.015558	51.3919	TRUE	9.82417e-11
ATP8A1	ENSG00000124406	Alasoo_2018	macrophage	QTD000006	ENSG00000124406	rs4861214	T	C	-0.797113	0.105983	0.029192	0.015624	56.5675	TRUE	1.71984e-11
PEX6	ENSG00000124587	Alasoo_2018	macrophage	QTD000006	ENSG00000124587	rs6907751	T	C	1.13721	0.067103	-0.023319	0.015385	287.209	TRUE	2.94619e-35
BBS2	ENSG00000125124	Alasoo_2018	macrophage	QTD000006	ENSG00000125124	rs9889162	A	T	-0.61916	0.0896916	-0.016905	0.017559	47.6543	TRUE	3.30776e-10
TMTC4	ENSG00000125247	Alasoo_2018	macrophage	QTD000006	ENSG00000125247	rs9554711	G	A	0.91477	0.0853498	-0.008517	0.016068	114.873	TRUE	1.89585e-19
GRK4	ENSG00000125388	Alasoo_2018	macrophage	QTD000006	ENSG00000125388	rs2342295	A	G	-0.94506	0.114922	0.006176	0.015544	67.6258	TRUE	2.65504e-13
MRPS7	ENSG00000125445	Alasoo_2018	macrophage	QTD000006	ENSG00000125445	rs8075276	T	C	1.02914	0.0966199	-0.002583	0.019724	113.453	TRUE	2.439e-19
SLC25A19	ENSG00000125454	Alasoo_2018	macrophage	QTD000006	ENSG00000125454	rs56363902	C	T	-1.01831	0.125986	-0.013497	0.019971	65.3304	TRUE	6.07573e-13
MIF4GD	ENSG00000125457	Alasoo_2018	macrophage	QTD000006	ENSG00000125457	rs9909306	G	A	0.950886	0.120918	-0.011118	0.019696	61.8408	TRUE	1.93828e-12
MGME1	ENSG00000125871	Alasoo_2018	macrophage	QTD000006	ENSG00000125871	rs62209760	A	C	-1.39051	0.143033	0.014458	0.02389	94.5096	TRUE	6.27717e-17
IGFLR1	ENSG00000126246	Alasoo_2018	macrophage	QTD000006	ENSG00000126246	rs3848662	T	G	1.76345	0.119008	-0.030869	0.022976	219.57	TRUE	7.44188e-30
DNAJC8	ENSG00000126698	Alasoo_2018	macrophage	QTD000006	ENSG00000126698	rs9508	G	A	-0.635115	0.102664	-0.01422	0.016669	38.2709	TRUE	1.12233e-08
DYNC2I1	ENSG00000126870	Alasoo_2018	macrophage	QTD000006	ENSG00000126870	rs11505241	G	A	-1.08097	0.126139	0.026872	0.018452	73.4393	TRUE	5.37649e-14
FGD3	ENSG00000127084	Alasoo_2018	macrophage	QTD000006	ENSG00000127084	rs7850247	C	T	1.07742	0.0635176	0.022607	0.014729	287.728	TRUE	2.63997e-35
YEATS4	ENSG00000127337	Alasoo_2018	macrophage	QTD000006	ENSG00000127337	rs11177615	A	G	-1.13495	0.079693	-0.001679	0.014843	202.821	TRUE	1.34983e-28
EMC1	ENSG00000127463	Alasoo_2018	macrophage	QTD000006	ENSG00000127463	rs10799710	G	A	-0.485862	0.0682092	0.024714	0.014471	50.7388	TRUE	1.26335e-10
SIN3B	ENSG00000127511	Alasoo_2018	macrophage	QTD000006	ENSG00000127511	rs2608743	C	G	-0.795312	0.105496	0.028016	0.015752	56.8333	TRUE	1.54259e-11
HIP1	ENSG00000127946	Alasoo_2018	macrophage	QTD000006	ENSG00000127946	rs1179625	G	A	1.15426	0.0800816	0.017448	0.014951	207.75	TRUE	7.48154e-29
FGL2	ENSG00000127951	Alasoo_2018	macrophage	QTD000006	ENSG00000127951	rs3095466	G	A	-0.879276	0.118756	-0.026864	0.015355	54.82	TRUE	3.04161e-11
STEAP4	ENSG00000127954	Alasoo_2018	macrophage	QTD000006	ENSG00000127954	rs6954534	C	A	-1.33969	0.102242	-0.015823	0.018152	171.692	TRUE	1.58615e-25
GAD1	ENSG00000128683	Alasoo_2018	macrophage	QTD000006	ENSG00000128683	rs3791859	G	C	-1.12827	0.164213	-0.005954	0.018274	47.2075	TRUE	3.34811e-10
CCDC32	ENSG00000128891	Alasoo_2018	macrophage	QTD000006	ENSG00000128891	rs1869301	C	G	0.657094	0.0944341	-0.002115	0.014885	48.4169	TRUE	2.04321e-10
KNSTRN	ENSG00000128944	Alasoo_2018	macrophage	QTD000006	ENSG00000128944	rs79626713	A	G	1.25022	0.0883292	0.007635	0.022	200.338	TRUE	2.50162e-28
ARPP19	ENSG00000128989	Alasoo_2018	macrophage	QTD000006	ENSG00000128989	rs6493552	C	A	1.05063	0.156713	0.021772	0.02421	44.9458	TRUE	8.86996e-10
ANAPC13	ENSG00000129055	Alasoo_2018	macrophage	QTD000006	ENSG00000129055	rs9864439	C	T	1.05226	0.107453	-0.00089	0.015832	95.8979	TRUE	3.49353e-17
SUMF2	ENSG00000129103	Alasoo_2018	macrophage	QTD000006	ENSG00000129103	rs12668532	T	G	0.78962	0.127803	-0.011445	0.01809	38.1728	TRUE	1.11431e-08
SLC44A2	ENSG00000129353	Alasoo_2018	macrophage	QTD000006	ENSG00000129353	rs35093578	G	C	1.19246	0.125134	0.031022	0.01546	90.8107	TRUE	2.78557e-16
DTD2	ENSG00000129480	Alasoo_2018	macrophage	QTD000006	ENSG00000129480	rs28738723	T	C	1.44177	0.187633	-0.034298	0.03349	59.0437	TRUE	5.92396e-12
CDO1	ENSG00000129596	Alasoo_2018	macrophage	QTD000006	ENSG00000129596	rs34869	C	G	0.890633	0.11645	0.004301	0.015248	58.495	TRUE	5.7433e-12
PGAP6	ENSG00000129925	Alasoo_2018	macrophage	QTD000006	ENSG00000129925	rs2071915	C	T	-0.874964	0.0966378	0.017893	0.015706	81.9759	TRUE	3.3038e-15
CDC16	ENSG00000130177	Alasoo_2018	macrophage	QTD000006	ENSG00000130177	rs11617448	A	G	0.716626	0.0791832	-0.002748	0.01822	81.9066	TRUE	2.48819e-15
MRPL34	ENSG00000130312	Alasoo_2018	macrophage	QTD000006	ENSG00000130312	rs8100448	A	C	0.904238	0.110978	0.007959	0.015643	66.3883	TRUE	4.13916e-13
QRSL1	ENSG00000130348	Alasoo_2018	macrophage	QTD000006	ENSG00000130348	rs11968502	A	G	-0.621416	0.0928307	0.021133	0.014737	44.8107	TRUE	1.04889e-09
FCHO1	ENSG00000130475	Alasoo_2018	macrophage	QTD000006	ENSG00000130475	rs10418188	G	C	-0.802556	0.123181	-0.053113	0.019038	42.4486	TRUE	3.60364e-09
MAP1S	ENSG00000130479	Alasoo_2018	macrophage	QTD000006	ENSG00000130479	rs73013767	A	G	-0.79159	0.090855	-0.051598	0.019005	75.9107	TRUE	3.59997e-14
MAP3K10	ENSG00000130758	Alasoo_2018	macrophage	QTD000006	ENSG00000130758	rs2356229	T	C	-1.14968	0.107225	-0.014055	0.01744	114.964	TRUE	2.04931e-19
THEMIS2	ENSG00000130775	Alasoo_2018	macrophage	QTD000006	ENSG00000130775	rs1467465	G	A	-0.855043	0.12485	0.003864	0.016061	46.9028	TRUE	3.67064e-10
ULBP2	ENSG00000131015	Alasoo_2018	macrophage	QTD000006	ENSG00000131015	rs78912369	C	T	1.94985	0.313331	-0.058377	0.043644	38.7254	TRUE	1.06052e-08
NINJ1	ENSG00000131669	Alasoo_2018	macrophage	QTD000006	ENSG00000131669	rs12342201	A	G	-0.682078	0.0873283	-0.019172	0.014869	61.004	TRUE	3.13348e-12
C19orf12	ENSG00000131943	Alasoo_2018	macrophage	QTD000006	ENSG00000131943	rs1001434	T	C	1.32549	0.132129	0.025231	0.018776	100.637	TRUE	1.3064e-17
ENOSF1	ENSG00000132199	Alasoo_2018	macrophage	QTD000006	ENSG00000132199	rs2298581	G	C	0.813913	0.11356	-0.02205	0.019207	51.3695	TRUE	8.94788e-11
IMMT	ENSG00000132305	Alasoo_2018	macrophage	QTD000006	ENSG00000132305	rs6707029	C	T	-0.689067	0.105638	-0.010231	0.014416	42.5483	TRUE	2.08315e-09
PRMT7	ENSG00000132600	Alasoo_2018	macrophage	QTD000006	ENSG00000132600	rs7189887	T	C	0.520518	0.0800278	0.043044	0.021215	42.3048	TRUE	3.04009e-09
IGHMBP2	ENSG00000132740	Alasoo_2018	macrophage	QTD000006	ENSG00000132740	rs10896384	A	G	0.833544	0.104527	-0.009744	0.016506	63.5916	TRUE	1.08552e-12
RBM38	ENSG00000132819	Alasoo_2018	macrophage	QTD000006	ENSG00000132819	rs138986251	C	T	0.921227	0.141203	-0.031603	0.022838	42.5643	TRUE	2.42963e-09
OSER1	ENSG00000132823	Alasoo_2018	macrophage	QTD000006	ENSG00000132823	rs1971447	A	C	0.652786	0.0911949	0.006713	0.014262	51.239	TRUE	7.86566e-11
CPLANE2	ENSG00000132881	Alasoo_2018	macrophage	QTD000006	ENSG00000132881	rs6661012	T	C	0.483305	0.0758413	-0.027334	0.016336	40.6098	TRUE	5.49697e-09
CASP9	ENSG00000132906	Alasoo_2018	macrophage	QTD000006	ENSG00000132906	rs12691551	G	C	0.630204	0.0963825	-0.024344	0.015724	42.7529	TRUE	2.3742e-09
WASF3	ENSG00000132970	Alasoo_2018	macrophage	QTD000006	ENSG00000132970	rs474535	C	G	0.714603	0.0948972	-0.00532	0.014737	56.7052	TRUE	1.09385e-11
COG6	ENSG00000133103	Alasoo_2018	macrophage	QTD000006	ENSG00000133103	rs4129745	G	A	-1.10508	0.0797549	0.001429	0.01665	191.987	TRUE	1.32824e-27
EPSTI1	ENSG00000133106	Alasoo_2018	macrophage	QTD000006	ENSG00000133106	rs66523812	C	T	-1.14912	0.13488	-0.023274	0.021591	72.5831	TRUE	6.24735e-14
GSTT2B	ENSG00000133433	Alasoo_2018	macrophage	QTD000006	ENSG00000133433	rs79213832	G	A	2.14978	0.340094	0.020836	0.032574	40.4047	TRUE	5.5874e-09
GSTT2B	ENSG00000133433	Alasoo_2018	macrophage	QTD000006	ENSG00000133433	rs2330634	G	C	-0.629478	0.098485	0.003655	0.014973	40.4047	TRUE	3.60113e-09
GIMAP4	ENSG00000133574	Alasoo_2018	macrophage	QTD000006	ENSG00000133574	rs1879872	G	A	0.625314	0.0962654	0.00767	0.015796	42.1945	TRUE	2.28307e-09
ELP3	ENSG00000134014	Alasoo_2018	macrophage	QTD000006	ENSG00000134014	rs1563055	T	C	0.683976	0.0908406	-0.000521	0.016384	56.692	TRUE	1.0117e-11
MRO	ENSG00000134042	Alasoo_2018	macrophage	QTD000006	ENSG00000134042	rs6508036	A	G	0.849041	0.101447	-0.001761	0.015695	70.0453	TRUE	1.09879e-13
GSTM3	ENSG00000134202	Alasoo_2018	macrophage	QTD000006	ENSG00000134202	rs1332018	T	G	0.995476	0.0686983	-0.014393	0.015668	209.976	TRUE	4.36022e-29
MYBPC3	ENSG00000134571	Alasoo_2018	macrophage	QTD000006	ENSG00000134571	rs2856661	G	A	0.562966	0.0885539	-0.034627	0.015505	40.4156	TRUE	6.52868e-09
GNL2	ENSG00000134697	Alasoo_2018	macrophage	QTD000006	ENSG00000134697	rs6700965	G	A	0.60585	0.0940836	-0.032461	0.014926	41.467	TRUE	4.3882e-09
ELP2	ENSG00000134759	Alasoo_2018	macrophage	QTD000006	ENSG00000134759	rs13425	A	G	1.08187	0.108053	0.045256	0.015482	100.248	TRUE	2.44274e-17
TIMM10	ENSG00000134809	Alasoo_2018	macrophage	QTD000006	ENSG00000134809	rs2649650	T	C	-0.904235	0.0955758	0.040445	0.018454	89.509	TRUE	4.60147e-16
FADS2	ENSG00000134824	Alasoo_2018	macrophage	QTD000006	ENSG00000134824	rs7943728	A	G	0.931399	0.134702	-0.074461	0.019143	47.8105	TRUE	6.0276e-10
ADAMTS8	ENSG00000134917	Alasoo_2018	macrophage	QTD000006	ENSG00000134917	rs59317921	C	T	-1.03631	0.0877631	-0.00129	0.016074	139.43	TRUE	2.62724e-22
C9orf40	ENSG00000135045	Alasoo_2018	macrophage	QTD000006	ENSG00000135045	rs72732904	C	A	1.28306	0.174963	0.005701	0.023825	53.7776	TRUE	3.00414e-11
P2RX4	ENSG00000135124	Alasoo_2018	macrophage	QTD000006	ENSG00000135124	rs25643	C	T	0.552285	0.0848176	-0.002924	0.015385	42.3989	TRUE	1.97234e-09
ITGA7	ENSG00000135424	Alasoo_2018	macrophage	QTD000006	ENSG00000135424	rs4759187	T	C	-1.01777	0.100515	-0.01063	0.016933	102.527	TRUE	6.16932e-18
SMPD2	ENSG00000135587	Alasoo_2018	macrophage	QTD000006	ENSG00000135587	rs12208933	T	C	0.627824	0.0764289	0.013414	0.015158	67.4778	TRUE	3.14985e-13
MPHOSPH6	ENSG00000135698	Alasoo_2018	macrophage	QTD000006	ENSG00000135698	rs12597171	T	C	-0.871432	0.0915262	-0.007127	0.017536	90.6517	TRUE	1.8547e-16
AGT	ENSG00000135744	Alasoo_2018	macrophage	QTD000006	ENSG00000135744	rs5050	G	T	1.55931	0.166721	0.021774	0.019914	87.4751	TRUE	5.9519e-16
REV1	ENSG00000135945	Alasoo_2018	macrophage	QTD000006	ENSG00000135945	rs12052986	G	C	0.599093	0.0831205	0.002343	0.014446	51.9484	TRUE	5.66146e-11
TSGA10	ENSG00000135951	Alasoo_2018	macrophage	QTD000006	ENSG00000135951	rs10167390	C	T	-0.891693	0.109783	0.011186	0.016084	65.9721	TRUE	4.94941e-13
GCC2	ENSG00000135968	Alasoo_2018	macrophage	QTD000006	ENSG00000135968	rs2718765	T	C	-0.936034	0.0945374	0.019309	0.015734	98.0338	TRUE	2.73966e-17
ISCU	ENSG00000136003	Alasoo_2018	macrophage	QTD000006	ENSG00000136003	rs10746125	T	C	-0.948456	0.129506	-0.005766	0.023569	53.6358	TRUE	3.164e-11
NEK3	ENSG00000136098	Alasoo_2018	macrophage	QTD000006	ENSG00000136098	rs2408611	A	G	0.876491	0.0800256	-0.013342	0.015495	119.96	TRUE	5.39217e-20
VPS36	ENSG00000136100	Alasoo_2018	macrophage	QTD000006	ENSG00000136100	rs77357361	T	G	-0.981536	0.15743	0.001682	0.0182	38.8721	TRUE	7.50856e-09
BORA	ENSG00000136122	Alasoo_2018	macrophage	QTD000006	ENSG00000136122	rs55955857	A	G	-1.31396	0.193601	0.012451	0.041335	46.0627	TRUE	5.1162e-10
SETDB2	ENSG00000136169	Alasoo_2018	macrophage	QTD000006	ENSG00000136169	rs2407691	C	T	0.769509	0.105722	0.009529	0.014707	52.9781	TRUE	4.40404e-11
NUP42	ENSG00000136243	Alasoo_2018	macrophage	QTD000006	ENSG00000136243	rs7808488	C	T	-0.959754	0.109674	-0.014679	0.014377	76.5795	TRUE	1.68561e-14
SMC2	ENSG00000136824	Alasoo_2018	macrophage	QTD000006	ENSG00000136824	rs4743684	C	A	0.725356	0.114246	-0.003532	0.015363	40.3107	TRUE	4.43328e-09
SLC2A8	ENSG00000136856	Alasoo_2018	macrophage	QTD000006	ENSG00000136856	rs3802364	C	T	-0.630922	0.100523	-0.010416	0.014608	39.3931	TRUE	6.979e-09
SLC31A1	ENSG00000136868	Alasoo_2018	macrophage	QTD000006	ENSG00000136868	rs10435864	C	A	-0.926593	0.0919729	0.010495	0.015489	101.498	TRUE	8.42727e-18
STX17	ENSG00000136874	Alasoo_2018	macrophage	QTD000006	ENSG00000136874	rs6478996	T	A	0.657322	0.104593	0.003725	0.01459	39.4958	TRUE	6.09269e-09
GRHPR	ENSG00000137106	Alasoo_2018	macrophage	QTD000006	ENSG00000137106	rs7856656	T	C	1.03645	0.0754535	-0.005609	0.016354	188.685	TRUE	3.02646e-27
NARS2	ENSG00000137513	Alasoo_2018	macrophage	QTD000006	ENSG00000137513	rs7927494	A	G	0.674163	0.0968623	0.063913	0.019018	48.4418	TRUE	4.54725e-10
CLCA2	ENSG00000137975	Alasoo_2018	macrophage	QTD000006	ENSG00000137975	rs272506	G	A	0.631937	0.0846035	-0.004402	0.016603	55.7919	TRUE	1.47749e-11
MYOF	ENSG00000138119	Alasoo_2018	macrophage	QTD000006	ENSG00000138119	rs11593432	G	A	0.931853	0.122799	0.008799	0.020398	57.5844	TRUE	8.22314e-12
STAT4	ENSG00000138378	Alasoo_2018	macrophage	QTD000006	ENSG00000138378	rs16833437	G	T	1.07734	0.116785	0.019344	0.015292	85.1004	TRUE	1.28599e-15
ASNSD1	ENSG00000138381	Alasoo_2018	macrophage	QTD000006	ENSG00000138381	rs7571089	A	G	0.943509	0.148825	0.004668	0.01681	40.1921	TRUE	4.68555e-09
SPPL2A	ENSG00000138600	Alasoo_2018	macrophage	QTD000006	ENSG00000138600	rs60695341	T	C	0.774301	0.114924	-0.051818	0.018505	45.394	TRUE	1.15906e-09
COPS4	ENSG00000138663	Alasoo_2018	macrophage	QTD000006	ENSG00000138663	rs13101920	T	A	-0.665366	0.108416	0.039872	0.017047	37.6647	TRUE	1.98383e-08
PDE5A	ENSG00000138735	Alasoo_2018	macrophage	QTD000006	ENSG00000138735	rs41464847	G	A	0.905816	0.0751696	-0.021078	0.014847	145.21	TRUE	1.01589e-22
NAAA	ENSG00000138744	Alasoo_2018	macrophage	QTD000006	ENSG00000138744	rs34630680	A	T	0.901302	0.126904	-0.042812	0.01711	50.4417	TRUE	1.70883e-10
NUP54	ENSG00000138750	Alasoo_2018	macrophage	QTD000006	ENSG00000138750	rs2197104	G	A	0.832918	0.108781	0.012341	0.018502	58.6271	TRUE	6.02039e-12
FBN2	ENSG00000138829	Alasoo_2018	macrophage	QTD000006	ENSG00000138829	rs989548	G	T	0.987255	0.115856	-0.035631	0.026393	72.6142	TRUE	6.80034e-14
B4GALNT3	ENSG00000139044	Alasoo_2018	macrophage	QTD000006	ENSG00000139044	rs7314691	A	G	1.16824	0.0996956	-0.022272	0.017824	137.313	TRUE	6.93915e-22
KLRG1	ENSG00000139187	Alasoo_2018	macrophage	QTD000006	ENSG00000139187	rs7957626	T	A	0.608459	0.0930231	-0.015931	0.015344	42.784	TRUE	2.05197e-09
AMDHD1	ENSG00000139344	Alasoo_2018	macrophage	QTD000006	ENSG00000139344	rs7488246	G	A	0.742295	0.106871	0.01706	0.015364	48.2429	TRUE	2.76675e-10
NEDD1	ENSG00000139350	Alasoo_2018	macrophage	QTD000006	ENSG00000139350	rs1044910	A	G	0.645456	0.0979393	-0.026852	0.014366	43.4329	TRUE	1.91722e-09
RAB15	ENSG00000139998	Alasoo_2018	macrophage	QTD000006	ENSG00000139998	rs7161378	C	T	0.803528	0.128742	0.011787	0.01666	38.9548	TRUE	8.26712e-09
GTF2A2	ENSG00000140307	Alasoo_2018	macrophage	QTD000006	ENSG00000140307	rs728038	A	T	0.665857	0.105359	-0.00541	0.015608	39.941	TRUE	5.25661e-09
SCAPER	ENSG00000140386	Alasoo_2018	macrophage	QTD000006	ENSG00000140386	rs9646213	C	G	-0.565064	0.0861293	-0.02379	0.014637	43.0421	TRUE	2.12458e-09
ABHD2	ENSG00000140526	Alasoo_2018	macrophage	QTD000006	ENSG00000140526	rs11858280	G	A	-0.629646	0.102509	-0.033933	0.01641	37.7284	TRUE	1.80251e-08
MFGE8	ENSG00000140545	Alasoo_2018	macrophage	QTD000006	ENSG00000140545	rs71403962	G	C	0.443053	0.0465711	0.000165	0.016393	90.5062	TRUE	1.71126e-16
NUDT7	ENSG00000140876	Alasoo_2018	macrophage	QTD000006	ENSG00000140876	rs74622090	A	G	2.00302	0.243233	0.050006	0.030387	67.815	TRUE	3.49621e-13
ARSG	ENSG00000141337	Alasoo_2018	macrophage	QTD000006	ENSG00000141337	rs3863515	G	A	0.476675	0.0723127	-0.009685	0.015417	43.4526	TRUE	1.46616e-09
FN3KRP	ENSG00000141560	Alasoo_2018	macrophage	QTD000006	ENSG00000141560	rs3748812	A	G	-1.24536	0.121213	-0.020126	0.016118	105.558	TRUE	3.23561e-18
CBX8	ENSG00000141570	Alasoo_2018	macrophage	QTD000006	ENSG00000141570	rs4889891	A	C	-0.736293	0.0966883	0.015139	0.016078	57.9901	TRUE	8.26924e-12
NT5C3B	ENSG00000141698	Alasoo_2018	macrophage	QTD000006	ENSG00000141698	rs1436440	A	G	-1.27852	0.0927606	0.013587	0.016402	189.971	TRUE	2.75865e-27
DUS3L	ENSG00000141994	Alasoo_2018	macrophage	QTD000006	ENSG00000141994	rs2260187	G	A	-0.842441	0.101778	-0.015978	0.020283	68.5127	TRUE	2.22469e-13
IFITM3	ENSG00000142089	Alasoo_2018	macrophage	QTD000006	ENSG00000142089	rs10794308	T	C	0.841739	0.11681	-0.012365	0.016545	51.9272	TRUE	6.65706e-11
FHAD1	ENSG00000142621	Alasoo_2018	macrophage	QTD000006	ENSG00000142621	rs867038	A	C	1.14903	0.11754	-0.00994	0.015941	95.5633	TRUE	4.64748e-17
ARHGEF19	ENSG00000142632	Alasoo_2018	macrophage	QTD000006	ENSG00000142632	rs221035	A	G	-1.01443	0.100982	-0.002709	0.017306	100.915	TRUE	8.3845e-18
ZNF593	ENSG00000142684	Alasoo_2018	macrophage	QTD000006	ENSG00000142684	rs2232648	T	C	-0.512101	0.060505	0.041137	0.015823	71.6356	TRUE	1.30875e-13
C1orf216	ENSG00000142686	Alasoo_2018	macrophage	QTD000006	ENSG00000142686	rs11263828	C	G	-1.39283	0.191082	0.118445	0.02666	53.1321	TRUE	1.05173e-10
NBPF3	ENSG00000142794	Alasoo_2018	macrophage	QTD000006	ENSG00000142794	rs10916990	A	T	-1.14918	0.08465	-0.015629	0.014641	184.299	TRUE	1.03606e-26
ITGB3BP	ENSG00000142856	Alasoo_2018	macrophage	QTD000006	ENSG00000142856	rs35888445	C	T	1.17084	0.090689	-0.011006	0.016553	166.681	TRUE	4.7064e-25
MOB3C	ENSG00000142961	Alasoo_2018	macrophage	QTD000006	ENSG00000142961	rs3766231	T	C	0.689632	0.0986577	0.026428	0.017691	48.8622	TRUE	2.41936e-10
EPHX1	ENSG00000143819	Alasoo_2018	macrophage	QTD000006	ENSG00000143819	rs6426089	G	A	-0.78043	0.116064	0.011501	0.014695	45.214	TRUE	7.78327e-10
THNSL2	ENSG00000144115	Alasoo_2018	macrophage	QTD000006	ENSG00000144115	rs6547757	C	G	1.07649	0.135383	-0.02251	0.018339	63.2254	TRUE	1.50251e-12
LIPT1	ENSG00000144182	Alasoo_2018	macrophage	QTD000006	ENSG00000144182	rs10164941	G	A	-0.835701	0.122159	0.008718	0.016411	46.8005	TRUE	4.05342e-10
NXPH2	ENSG00000144227	Alasoo_2018	macrophage	QTD000006	ENSG00000144227	rs10928660	T	C	-0.912121	0.135957	0.015922	0.016979	45.0092	TRUE	8.81587e-10
SPOPL	ENSG00000144228	Alasoo_2018	macrophage	QTD000006	ENSG00000144228	rs66499647	C	T	-1.2774	0.115133	0.01776	0.016987	123.099	TRUE	2.51921e-20
TAMM41	ENSG00000144559	Alasoo_2018	macrophage	QTD000006	ENSG00000144559	rs303861	G	A	-0.626278	0.0970662	0.012312	0.015026	41.6292	TRUE	3.04752e-09
RAB5A	ENSG00000144566	Alasoo_2018	macrophage	QTD000006	ENSG00000144566	rs2948105	A	T	-0.472592	0.0732664	0.001703	0.016919	41.6067	TRUE	2.61946e-09
EAF2	ENSG00000145088	Alasoo_2018	macrophage	QTD000006	ENSG00000145088	rs71329249	G	A	-0.642522	0.10269	-0.022482	0.01694	39.1489	TRUE	8.83031e-09
DGKQ	ENSG00000145214	Alasoo_2018	macrophage	QTD000006	ENSG00000145214	rs1377586	A	G	1.07268	0.0734101	0.051624	0.014438	213.515	TRUE	6.01147e-29
YIPF5	ENSG00000145817	Alasoo_2018	macrophage	QTD000006	ENSG00000145817	rs6864309	T	G	-0.590199	0.0718113	-0.024997	0.020998	67.5478	TRUE	3.39329e-13
FBXO38	ENSG00000145868	Alasoo_2018	macrophage	QTD000006	ENSG00000145868	rs1029884	C	G	1.04894	0.118095	0.000232	0.015388	78.893	TRUE	6.15043e-15
PCYOX1L	ENSG00000145882	Alasoo_2018	macrophage	QTD000006	ENSG00000145882	rs2454107	A	T	0.695736	0.0815042	-0.013397	0.01542	72.8667	TRUE	5.45122e-14
MMUT	ENSG00000146085	Alasoo_2018	macrophage	QTD000006	ENSG00000146085	rs1141321	T	C	1.10518	0.0969136	-0.000615	0.015329	130.046	TRUE	2.83271e-21
CCZ1B	ENSG00000146574	Alasoo_2018	macrophage	QTD000006	ENSG00000146574	rs7807287	G	A	-1.40394	0.128079	-0.004086	0.016402	120.155	TRUE	4.15812e-20
NOM1	ENSG00000146909	Alasoo_2018	macrophage	QTD000006	ENSG00000146909	rs2302444	T	C	-0.790009	0.098602	-0.021938	0.015403	64.1937	TRUE	1.1162e-12
CCDC25	ENSG00000147419	Alasoo_2018	macrophage	QTD000006	ENSG00000147419	rs4732750	A	G	0.816729	0.116563	0.007011	0.016014	49.0947	TRUE	1.7156e-10
GOLGA7	ENSG00000147533	Alasoo_2018	macrophage	QTD000006	ENSG00000147533	rs28706442	A	G	0.970767	0.150739	0.034828	0.021556	41.4743	TRUE	3.89366e-09
NAPRT	ENSG00000147813	Alasoo_2018	macrophage	QTD000006	ENSG00000147813	rs9657360	T	C	1.26465	0.117286	0.033122	0.01827	116.265	TRUE	1.9999e-19
SEC16A	ENSG00000148396	Alasoo_2018	macrophage	QTD000006	ENSG00000148396	rs3812591	C	T	-0.664408	0.0812872	0.006047	0.01573	66.8075	TRUE	3.4402e-13
LRMDA	ENSG00000148655	Alasoo_2018	macrophage	QTD000006	ENSG00000148655	rs10824307	C	G	0.802763	0.123829	-0.00661	0.016135	42.0272	TRUE	2.3927e-09
FRA10AC1	ENSG00000148690	Alasoo_2018	macrophage	QTD000006	ENSG00000148690	rs1998840	G	T	0.897299	0.145322	0.020384	0.02344	38.1252	TRUE	1.19277e-08
ZNF215	ENSG00000149054	Alasoo_2018	macrophage	QTD000006	ENSG00000149054	rs10742993	T	C	1.04971	0.109959	0.01738	0.016103	91.1333	TRUE	1.99164e-16
HSD17B12	ENSG00000149084	Alasoo_2018	macrophage	QTD000006	ENSG00000149084	rs57635800	A	G	-1.12877	0.0880162	0.008194	0.016107	164.47	TRUE	7.30093e-25
APIP	ENSG00000149089	Alasoo_2018	macrophage	QTD000006	ENSG00000149089	rs984690	T	G	-0.860182	0.113505	-0.020504	0.01753	57.4316	TRUE	1.02952e-11
ATM	ENSG00000149311	Alasoo_2018	macrophage	QTD000006	ENSG00000149311	rs10789656	C	T	0.863692	0.121038	0.007858	0.015449	50.9183	TRUE	8.99239e-11
EML3	ENSG00000149499	Alasoo_2018	macrophage	QTD000006	ENSG00000149499	rs1801144	C	G	0.850778	0.109267	0.02487	0.016243	60.6254	TRUE	3.85609e-12
MIA2	ENSG00000150527	Alasoo_2018	macrophage	QTD000006	ENSG00000150527	rs10134365	C	G	1.19202	0.0675849	-0.016196	0.01811	311.077	TRUE	3.81495e-37
RAD9B	ENSG00000151164	Alasoo_2018	macrophage	QTD000006	ENSG00000151164	rs6606688	T	A	-1.12207	0.116796	0.050226	0.017059	92.2962	TRUE	2.43694e-16
EXT2	ENSG00000151348	Alasoo_2018	macrophage	QTD000006	ENSG00000151348	rs12365753	A	G	-0.429575	0.0651766	-0.027678	0.015587	43.4405	TRUE	1.9258e-09
SCLT1	ENSG00000151466	Alasoo_2018	macrophage	QTD000006	ENSG00000151466	rs12499334	T	C	-0.608895	0.0678249	0.010159	0.018869	80.5947	TRUE	4.20939e-15
C4orf33	ENSG00000151470	Alasoo_2018	macrophage	QTD000006	ENSG00000151470	rs1757930	A	G	-0.996146	0.122018	-0.015567	0.020049	66.6497	TRUE	4.07647e-13
ACAD8	ENSG00000151498	Alasoo_2018	macrophage	QTD000006	ENSG00000151498	rs1048761	A	C	-0.493769	0.0804744	0.005415	0.016206	37.6472	TRUE	1.27997e-08
QDPR	ENSG00000151552	Alasoo_2018	macrophage	QTD000006	ENSG00000151552	rs10020740	C	T	-1.10531	0.0905797	0.014185	0.017245	148.904	TRUE	3.31734e-23
MFSD6	ENSG00000151690	Alasoo_2018	macrophage	QTD000006	ENSG00000151690	rs4853701	C	T	-0.80747	0.0994271	0.00535	0.015346	65.9543	TRUE	4.54866e-13
ARL14EP	ENSG00000152219	Alasoo_2018	macrophage	QTD000006	ENSG00000152219	rs56340204	T	G	-1.23199	0.110578	-0.00211	0.01598	124.13	TRUE	1.37325e-20
KCNK13	ENSG00000152315	Alasoo_2018	macrophage	QTD000006	ENSG00000152315	rs76729936	A	G	-1.1447	0.104105	0.008443	0.018522	120.904	TRUE	3.69086e-20
CLEC4F	ENSG00000152672	Alasoo_2018	macrophage	QTD000006	ENSG00000152672	rs2075222	C	A	-0.695264	0.0991004	0.016603	0.015876	49.2208	TRUE	1.9119e-10
DYNLT5	ENSG00000152760	Alasoo_2018	macrophage	QTD000006	ENSG00000152760	rs485122	T	C	-1.20744	0.0911401	-0.0094	0.016022	175.514	TRUE	6.02942e-26
CAST	ENSG00000153113	Alasoo_2018	macrophage	QTD000006	ENSG00000153113	rs2351245	T	G	0.889831	0.114193	0.015798	0.019222	60.7206	TRUE	3.00789e-12
C16orf89	ENSG00000153446	Alasoo_2018	macrophage	QTD000006	ENSG00000153446	rs741167	T	C	-1.01113	0.13778	-0.009099	0.021091	53.8569	TRUE	3.07221e-11
DNAAF1	ENSG00000154099	Alasoo_2018	macrophage	QTD000006	ENSG00000154099	rs2230127	C	T	0.504002	0.0603733	0.002695	0.015098	69.6907	TRUE	1.25608e-13
TBCEL	ENSG00000154114	Alasoo_2018	macrophage	QTD000006	ENSG00000154114	rs1939004	G	A	0.872263	0.113592	-0.011541	0.018245	58.9657	TRUE	5.35837e-12
PITPNC1	ENSG00000154217	Alasoo_2018	macrophage	QTD000006	ENSG00000154217	rs4598946	C	A	0.803427	0.0951687	0.002062	0.015891	71.2696	TRUE	7.39067e-14
MRPL39	ENSG00000154719	Alasoo_2018	macrophage	QTD000006	ENSG00000154719	rs2409145	A	G	-0.972007	0.117298	-0.034803	0.017217	68.6685	TRUE	2.98324e-13
TTC39B	ENSG00000155158	Alasoo_2018	macrophage	QTD000006	ENSG00000155158	rs3905247	C	T	-0.946057	0.144864	0.015935	0.020125	42.6495	TRUE	2.06024e-09
SETD9	ENSG00000155542	Alasoo_2018	macrophage	QTD000006	ENSG00000155542	rs252897	A	G	0.960738	0.154122	-0.029779	0.016932	38.858	TRUE	1.08128e-08
TMBIM4	ENSG00000155957	Alasoo_2018	macrophage	QTD000006	ENSG00000155957	rs12832926	A	C	-1.13716	0.104392	-0.013872	0.015854	118.661	TRUE	7.69071e-20
ADK	ENSG00000156110	Alasoo_2018	macrophage	QTD000006	ENSG00000156110	rs67594352	C	T	1.51216	0.133374	-0.000341	0.021237	128.544	TRUE	4.15018e-21
KCNMA1	ENSG00000156113	Alasoo_2018	macrophage	QTD000006	ENSG00000156113	rs1473965	A	T	1.21327	0.126463	0.015355	0.01443	92.0424	TRUE	1.4769e-16
RWDD2B	ENSG00000156253	Alasoo_2018	macrophage	QTD000006	ENSG00000156253	rs2853835	T	C	-1.21106	0.114403	0.003368	0.016278	112.062	TRUE	3.66462e-19
MTERF3	ENSG00000156469	Alasoo_2018	macrophage	QTD000006	ENSG00000156469	rs938828	G	T	0.571985	0.0917514	0.01628	0.015525	38.8637	TRUE	9.3341e-09
UBE2L6	ENSG00000156587	Alasoo_2018	macrophage	QTD000006	ENSG00000156587	rs61886733	C	T	1.38274	0.206668	0.001485	0.026429	44.7646	TRUE	7.80004e-10
MPV17L	ENSG00000156968	Alasoo_2018	macrophage	QTD000006	ENSG00000156968	rs222906	C	G	1.36376	0.212399	0.041505	0.017594	41.226	TRUE	5.08696e-09
FCHO2	ENSG00000157107	Alasoo_2018	macrophage	QTD000006	ENSG00000157107	rs689122	C	T	-1.0862	0.106228	-0.02285	0.014456	104.554	TRUE	4.62341e-18
AFAP1L1	ENSG00000157510	Alasoo_2018	macrophage	QTD000006	ENSG00000157510	rs970384	A	G	0.720215	0.117108	0.008084	0.015223	37.8226	TRUE	1.24486e-08
AP3S2	ENSG00000157823	Alasoo_2018	macrophage	QTD000006	ENSG00000157823	rs28678152	C	T	-0.873425	0.11333	0.044428	0.017892	59.3966	TRUE	7.68793e-12
RNF207	ENSG00000158286	Alasoo_2018	macrophage	QTD000006	ENSG00000158286	rs3827723	G	A	-0.800088	0.123145	0.009679	0.01795	42.2126	TRUE	2.31003e-09
GDPD5	ENSG00000158555	Alasoo_2018	macrophage	QTD000006	ENSG00000158555	rs7938412	C	A	-1.06992	0.151259	-0.023498	0.024333	50.0334	TRUE	1.3983e-10
COPG2	ENSG00000158623	Alasoo_2018	macrophage	QTD000006	ENSG00000158623	rs10863	G	A	1.35549	0.102167	0.053793	0.021421	176.024	TRUE	1.20451e-25
IFNAR2	ENSG00000159110	Alasoo_2018	macrophage	QTD000006	ENSG00000159110	rs11911133	G	A	-0.734145	0.116876	0.008296	0.015814	39.456	TRUE	6.56736e-09
UBE2Z	ENSG00000159202	Alasoo_2018	macrophage	QTD000006	ENSG00000159202	rs9903470	T	C	0.427355	0.0660897	-0.03884	0.014813	41.8129	TRUE	4.2237e-09
SNF8	ENSG00000159210	Alasoo_2018	macrophage	QTD000006	ENSG00000159210	rs12940898	C	T	-0.659699	0.098333	-0.039877	0.015805	45.0083	TRUE	1.2974e-09
CBR3	ENSG00000159231	Alasoo_2018	macrophage	QTD000006	ENSG00000159231	rs2835281	C	T	-0.539825	0.0695131	0.007737	0.015533	60.3077	TRUE	3.24929e-12
NDUFV3	ENSG00000160194	Alasoo_2018	macrophage	QTD000006	ENSG00000160194	rs4148974	T	C	-1.52838	0.183763	-0.058677	0.029302	69.1746	TRUE	2.41782e-13
GATD3A	ENSG00000160221	Alasoo_2018	macrophage	QTD000006	ENSG00000160221	rs2255828	T	G	1.29928	0.0975863	0.002083	0.019	177.267	TRUE	3.3955e-26
SPATC1L	ENSG00000160284	Alasoo_2018	macrophage	QTD000006	ENSG00000160284	rs9984708	C	T	-0.691473	0.112862	0.023726	0.015347	38.6852	TRUE	1.74564e-08
SPATC1L	ENSG00000160284	Alasoo_2018	macrophage	QTD000006	ENSG00000160284	rs73144732	C	T	-1.25814	0.199344	-0.022812	0.027006	38.6852	TRUE	6.1203e-09
MPZL3	ENSG00000160588	Alasoo_2018	macrophage	QTD000006	ENSG00000160588	rs11216839	T	A	-0.682674	0.10979	0.044496	0.01759	38.6635	TRUE	1.33382e-08
VPS11	ENSG00000160695	Alasoo_2018	macrophage	QTD000006	ENSG00000160695	rs2855068	C	T	1.03943	0.14695	-0.001643	0.020299	50.0324	TRUE	1.11423e-10
VPS28	ENSG00000160948	Alasoo_2018	macrophage	QTD000006	ENSG00000160948	rs35847380	T	C	1.33316	0.178531	-0.003329	0.048491	55.7619	TRUE	1.43853e-11
ZNF333	ENSG00000160961	Alasoo_2018	macrophage	QTD000006	ENSG00000160961	rs10407394	G	A	-0.664218	0.077343	-0.018854	0.016061	73.7529	TRUE	4.46761e-14
TMEM143	ENSG00000161558	Alasoo_2018	macrophage	QTD000006	ENSG00000161558	rs1062919	A	G	-0.810459	0.0818114	-0.020124	0.015005	98.1374	TRUE	2.71775e-17
LEMD2	ENSG00000161904	Alasoo_2018	macrophage	QTD000006	ENSG00000161904	rs2395402	A	G	-0.675208	0.0943053	0.092415	0.014051	51.2629	TRUE	3.11034e-10
ACOT11	ENSG00000162390	Alasoo_2018	macrophage	QTD000006	ENSG00000162390	rs1655539	A	G	-0.63445	0.102436	0.020828	0.015556	38.361	TRUE	1.21547e-08
TYW3	ENSG00000162623	Alasoo_2018	macrophage	QTD000006	ENSG00000162623	rs28602706	C	T	-1.12996	0.0948302	-0.005066	0.015585	141.982	TRUE	1.5239e-22
CLHC1	ENSG00000162994	Alasoo_2018	macrophage	QTD000006	ENSG00000162994	rs17046778	G	T	1.03437	0.127838	-0.048374	0.020941	65.4684	TRUE	9.04248e-13
ADORA1	ENSG00000163485	Alasoo_2018	macrophage	QTD000006	ENSG00000163485	rs10920565	G	A	-0.822161	0.131835	-0.030369	0.01578	38.8913	TRUE	1.1078e-08
RPL9	ENSG00000163682	Alasoo_2018	macrophage	QTD000006	ENSG00000163682	rs2249563	G	A	-0.956314	0.0604993	-0.004357	0.016583	249.862	TRUE	1.33139e-32
RPP14	ENSG00000163684	Alasoo_2018	macrophage	QTD000006	ENSG00000163684	rs13075007	C	G	-0.736016	0.111544	0.009944	0.015334	43.5394	TRUE	1.40549e-09
UVSSA	ENSG00000163945	Alasoo_2018	macrophage	QTD000006	ENSG00000163945	rs111700625	T	C	1.76699	0.1937	-0.023262	0.035125	83.2164	TRUE	1.9114e-15
ARFIP1	ENSG00000164144	Alasoo_2018	macrophage	QTD000006	ENSG00000164144	rs12500918	C	A	0.587875	0.0893885	-0.030458	0.015346	43.252	TRUE	2.17194e-09
F2RL2	ENSG00000164220	Alasoo_2018	macrophage	QTD000006	ENSG00000164220	rs2455220	C	T	-0.648617	0.0787383	-0.004354	0.016033	67.8586	TRUE	2.36968e-13
CASP3	ENSG00000164305	Alasoo_2018	macrophage	QTD000006	ENSG00000164305	rs13149699	G	A	-0.665777	0.08441	0.035661	0.015821	62.2114	TRUE	2.74807e-12
ERAP2	ENSG00000164308	Alasoo_2018	macrophage	QTD000006	ENSG00000164308	rs10044354	T	C	1.23437	0.0706879	0.019796	0.014065	304.93	TRUE	1.31067e-36
NSA2	ENSG00000164346	Alasoo_2018	macrophage	QTD000006	ENSG00000164346	rs7732440	T	C	1.19411	0.112212	0.020787	0.023389	113.243	TRUE	3.36815e-19
COG5	ENSG00000164597	Alasoo_2018	macrophage	QTD000006	ENSG00000164597	rs2107763	A	G	0.57566	0.0891617	-0.000241	0.014672	41.6846	TRUE	2.488e-09
INTS1	ENSG00000164880	Alasoo_2018	macrophage	QTD000006	ENSG00000164880	rs3752714	A	G	-0.840388	0.105519	0.010763	0.015462	63.4305	TRUE	1.17892e-12
TP53INP1	ENSG00000164938	Alasoo_2018	macrophage	QTD000006	ENSG00000164938	rs10097617	C	T	-1.03575	0.132335	-0.036236	0.016443	61.2577	TRUE	3.87873e-12
NIPSNAP3B	ENSG00000165028	Alasoo_2018	macrophage	QTD000006	ENSG00000165028	rs363717	T	C	-0.729186	0.107588	0.000575	0.02	45.9356	TRUE	4.99698e-10
METTL2B	ENSG00000165055	Alasoo_2018	macrophage	QTD000006	ENSG00000165055	rs12539729	T	A	-0.639615	0.100041	0.009149	0.015441	40.8772	TRUE	3.85965e-09
TRMT10B	ENSG00000165275	Alasoo_2018	macrophage	QTD000006	ENSG00000165275	rs12379964	A	G	-0.827585	0.1286	0.026155	0.019747	41.4136	TRUE	3.74311e-09
CFL2	ENSG00000165410	Alasoo_2018	macrophage	QTD000006	ENSG00000165410	rs7156331	C	T	0.705195	0.085615	0.020727	0.021128	67.8451	TRUE	2.87327e-13
SLC16A9	ENSG00000165449	Alasoo_2018	macrophage	QTD000006	ENSG00000165449	rs34794880	A	G	0.851237	0.127586	-0.02345	0.015566	44.5138	TRUE	1.19836e-09
ARHGEF40	ENSG00000165801	Alasoo_2018	macrophage	QTD000006	ENSG00000165801	rs1952151	T	G	-0.994656	0.0801664	0.011316	0.015819	153.943	TRUE	9.61811e-24
CPSF2	ENSG00000165934	Alasoo_2018	macrophage	QTD000006	ENSG00000165934	rs7151932	A	T	-0.777306	0.102395	-0.007569	0.016186	57.6271	TRUE	8.17046e-12
IFI27L1	ENSG00000165948	Alasoo_2018	macrophage	QTD000006	ENSG00000165948	rs2295217	T	C	0.985064	0.126997	-0.016842	0.017966	60.1647	TRUE	3.86143e-12
PTER	ENSG00000165983	Alasoo_2018	macrophage	QTD000006	ENSG00000165983	rs7093174	T	A	1.10701	0.170461	-0.001558	0.017355	42.1748	TRUE	2.09699e-09
ARL5B	ENSG00000165997	Alasoo_2018	macrophage	QTD000006	ENSG00000165997	rs10508562	A	G	-0.833738	0.124319	0.004352	0.020238	44.9763	TRUE	7.47527e-10
HTRA1	ENSG00000166033	Alasoo_2018	macrophage	QTD000006	ENSG00000166033	rs2672587	C	G	-0.475616	0.0693303	-0.026444	0.016755	47.0616	TRUE	4.68885e-10
BORCS7	ENSG00000166275	Alasoo_2018	macrophage	QTD000006	ENSG00000166275	rs4919690	C	T	-0.830967	0.0840043	0.010582	0.016179	97.8508	TRUE	2.34941e-17
CYB5A	ENSG00000166347	Alasoo_2018	macrophage	QTD000006	ENSG00000166347	rs1790815	G	A	-0.664003	0.107633	0.001178	0.017015	38.0583	TRUE	1.02659e-08
XRRA1	ENSG00000166435	Alasoo_2018	macrophage	QTD000006	ENSG00000166435	rs10899045	C	T	1.33825	0.0549775	-0.014465	0.015854	592.522	TRUE	2.08163e-53
PRKCB	ENSG00000166501	Alasoo_2018	macrophage	QTD000006	ENSG00000166501	rs7198121	C	T	0.911633	0.0794038	-0.010808	0.014487	131.813	TRUE	2.2844e-21
ANPEP	ENSG00000166825	Alasoo_2018	macrophage	QTD000006	ENSG00000166825	rs11073891	C	A	-1.21233	0.092083	0.008549	0.015783	173.334	TRUE	9.84632e-26
ATP23	ENSG00000166896	Alasoo_2018	macrophage	QTD000006	ENSG00000166896	rs10877039	T	G	-1.02573	0.082273	-0.047809	0.015827	155.436	TRUE	1.56904e-23
MS4A14	ENSG00000166928	Alasoo_2018	macrophage	QTD000006	ENSG00000166928	rs4939350	G	C	1.00047	0.0948394	-0.003277	0.015977	111.283	TRUE	4.5629e-19
DUSP18	ENSG00000167065	Alasoo_2018	macrophage	QTD000006	ENSG00000167065	rs13053290	G	A	-0.580292	0.0920734	0.00752	0.01595	39.7214	TRUE	5.84247e-09
MYO5B	ENSG00000167306	Alasoo_2018	macrophage	QTD000006	ENSG00000167306	rs1705547	G	T	0.933276	0.121584	-0.005103	0.016222	58.9206	TRUE	4.98745e-12
SMG8	ENSG00000167447	Alasoo_2018	macrophage	QTD000006	ENSG00000167447	rs6503905	G	A	0.918611	0.133585	0.005922	0.01549	47.2877	TRUE	3.28521e-10
TP53I13	ENSG00000167543	Alasoo_2018	macrophage	QTD000006	ENSG00000167543	rs3115097	G	A	0.788664	0.123694	-0.002576	0.015819	40.6525	TRUE	3.82153e-09
TMC4	ENSG00000167608	Alasoo_2018	macrophage	QTD000006	ENSG00000167608	rs2289146	G	C	1.15713	0.167652	-0.003	0.015856	47.6373	TRUE	2.75797e-10
ZNF83	ENSG00000167766	Alasoo_2018	macrophage	QTD000006	ENSG00000167766	rs657259	A	G	-0.84121	0.111044	-0.033297	0.01751	57.3877	TRUE	1.31402e-11
GSDMA	ENSG00000167914	Alasoo_2018	macrophage	QTD000006	ENSG00000167914	rs3859191	A	G	-0.933148	0.0913141	-0.032857	0.014145	104.43	TRUE	5.94484e-18
ULK4	ENSG00000168038	Alasoo_2018	macrophage	QTD000006	ENSG00000168038	rs9857175	G	T	1.7663	0.095376	-0.026198	0.019564	342.966	TRUE	2.91498e-39
ZCCHC4	ENSG00000168228	Alasoo_2018	macrophage	QTD000006	ENSG00000168228	rs3756205	G	T	-0.629276	0.0884045	0.011544	0.014926	50.668	TRUE	1.04466e-10
TTC39C	ENSG00000168234	Alasoo_2018	macrophage	QTD000006	ENSG00000168234	rs4800173	G	A	-1.26966	0.0946381	0.014366	0.01924	179.988	TRUE	2.41503e-26
COA6	ENSG00000168275	Alasoo_2018	macrophage	QTD000006	ENSG00000168275	rs7523348	G	A	0.798426	0.107252	-0.019684	0.015475	55.419	TRUE	2.19811e-11
IRF2	ENSG00000168310	Alasoo_2018	macrophage	QTD000006	ENSG00000168310	rs13149699	G	A	-0.518986	0.0819574	0.035661	0.015821	40.0991	TRUE	7.66537e-09
SEPTIN2	ENSG00000168385	Alasoo_2018	macrophage	QTD000006	ENSG00000168385	rs75590598	A	G	1.10819	0.125247	-0.087193	0.023915	78.2877	TRUE	2.0296e-14
CDKN2AIP	ENSG00000168564	Alasoo_2018	macrophage	QTD000006	ENSG00000168564	rs13112903	T	C	-0.883304	0.131698	-0.028257	0.016871	44.9844	TRUE	1.07148e-09
NDUFS5	ENSG00000168653	Alasoo_2018	macrophage	QTD000006	ENSG00000168653	rs10888650	G	A	-0.914358	0.103872	-0.004629	0.01697	77.4882	TRUE	1.03776e-14
IL7R	ENSG00000168685	Alasoo_2018	macrophage	QTD000006	ENSG00000168685	rs12516866	T	G	0.819687	0.0964383	-0.062879	0.014131	72.2432	TRUE	1.66446e-13
SEMA4C	ENSG00000168758	Alasoo_2018	macrophage	QTD000006	ENSG00000168758	rs2314652	C	G	0.91866	0.12959	0.049646	0.015472	50.2535	TRUE	2.1122e-10
GSTM4	ENSG00000168765	Alasoo_2018	macrophage	QTD000006	ENSG00000168765	rs11101976	C	T	-0.794865	0.0762156	-0.0146	0.015786	108.767	TRUE	1.17816e-18
ATOH8	ENSG00000168874	Alasoo_2018	macrophage	QTD000006	ENSG00000168874	rs6708444	T	G	0.927215	0.139939	0.002722	0.01722	43.9019	TRUE	1.10653e-09
TMEM129	ENSG00000168936	Alasoo_2018	macrophage	QTD000006	ENSG00000168936	rs17426310	A	C	1.0629	0.140492	-0.018406	0.017926	57.2376	TRUE	1.0914e-11
ADRB2	ENSG00000169252	Alasoo_2018	macrophage	QTD000006	ENSG00000169252	rs1156195	C	T	0.557562	0.0824635	0.000279	0.015386	45.7154	TRUE	5.41067e-10
P2RY12	ENSG00000169313	Alasoo_2018	macrophage	QTD000006	ENSG00000169313	rs10513398	G	A	-0.76813	0.11148	-0.061514	0.015308	47.4762	TRUE	7.39204e-10
TM2D2	ENSG00000169490	Alasoo_2018	macrophage	QTD000006	ENSG00000169490	rs28372047	G	A	-0.759403	0.111384	0.026812	0.015555	46.4835	TRUE	6.13663e-10
RGPD8	ENSG00000169629	Alasoo_2018	macrophage	QTD000006	ENSG00000169629	rs10211300	G	C	-0.93081	0.124095	-0.038904	0.036986	56.2618	TRUE	2.26569e-11
CHRNA5	ENSG00000169684	Alasoo_2018	macrophage	QTD000006	ENSG00000169684	rs12912022	G	A	1.15085	0.105433	-0.017296	0.014681	119.147	TRUE	7.34034e-20
OTUD3	ENSG00000169914	Alasoo_2018	macrophage	QTD000006	ENSG00000169914	rs10916663	T	C	-1.06535	0.131254	-0.025766	0.014251	65.8809	TRUE	6.73121e-13
CHRNB1	ENSG00000170175	Alasoo_2018	macrophage	QTD000006	ENSG00000170175	rs3829603	C	A	0.632657	0.0942621	-0.013029	0.016154	45.0466	TRUE	8.30354e-10
ADPRM	ENSG00000170222	Alasoo_2018	macrophage	QTD000006	ENSG00000170222	rs2662959	C	T	0.974919	0.0809161	-0.011352	0.015757	145.167	TRUE	8.0594e-23
STX8	ENSG00000170310	Alasoo_2018	macrophage	QTD000006	ENSG00000170310	rs60864581	A	C	0.718797	0.112887	0.011153	0.017883	40.5438	TRUE	4.43169e-09
MGMT	ENSG00000170430	Alasoo_2018	macrophage	QTD000006	ENSG00000170430	rs524804	A	G	-0.849155	0.109072	-0.042505	0.01546	60.6104	TRUE	5.36247e-12
METTL7B	ENSG00000170439	Alasoo_2018	macrophage	QTD000006	ENSG00000170439	rs55927117	A	G	-0.956467	0.12474	-0.008358	0.01685	58.7934	TRUE	5.48583e-12
CD14	ENSG00000170458	Alasoo_2018	macrophage	QTD000006	ENSG00000170458	rs2563315	G	A	1.15554	0.0970822	0.001716	0.015685	141.674	TRUE	1.51077e-22
TRABD	ENSG00000170638	Alasoo_2018	macrophage	QTD000006	ENSG00000170638	rs738339	T	C	0.673833	0.102356	-0.036476	0.015633	43.3389	TRUE	2.29293e-09
SOCS6	ENSG00000170677	Alasoo_2018	macrophage	QTD000006	ENSG00000170677	rs11877484	G	A	0.993536	0.154532	0.007873	0.016621	41.3362	TRUE	3.14733e-09
TSEN34	ENSG00000170892	Alasoo_2018	macrophage	QTD000006	ENSG00000170892	rs2304523	T	G	1.17187	0.151532	-0.00413	0.049715	59.8067	TRUE	3.56729e-12
FPR1	ENSG00000171051	Alasoo_2018	macrophage	QTD000006	ENSG00000171051	rs4802859	G	A	0.765851	0.11814	-0.002876	0.016561	42.0237	TRUE	2.2677e-09
SOX7	ENSG00000171056	Alasoo_2018	macrophage	QTD000006	ENSG00000171056	rs7004043	C	G	-0.700819	0.0940023	0.012063	0.01557	55.5821	TRUE	1.79013e-11
MFN1	ENSG00000171109	Alasoo_2018	macrophage	QTD000006	ENSG00000171109	rs13072699	T	C	2.37553	0.284938	0.070385	0.040977	69.5057	TRUE	2.0497e-13
GAA	ENSG00000171298	Alasoo_2018	macrophage	QTD000006	ENSG00000171298	rs12450199	C	A	-0.841336	0.114409	0.040198	0.015728	54.0777	TRUE	4.8711e-11
ZNF561	ENSG00000171469	Alasoo_2018	macrophage	QTD000006	ENSG00000171469	rs10422028	G	A	-0.891574	0.119757	0.023708	0.019106	55.4259	TRUE	2.1732e-11
ZNF584	ENSG00000171574	Alasoo_2018	macrophage	QTD000006	ENSG00000171574	rs12980907	T	C	-0.794542	0.1208	-0.037726	0.019017	43.2613	TRUE	2.17793e-09
SPATA5L1	ENSG00000171763	Alasoo_2018	macrophage	QTD000006	ENSG00000171763	rs4580098	A	T	1.06134	0.117791	0.008055	0.018083	81.1867	TRUE	3.41203e-15
METTL18	ENSG00000171806	Alasoo_2018	macrophage	QTD000006	ENSG00000171806	rs12122803	G	A	-2.08799	0.311505	0.075161	0.052941	44.929	TRUE	9.94604e-10
C3AR1	ENSG00000171860	Alasoo_2018	macrophage	QTD000006	ENSG00000171860	rs11057065	T	C	0.937471	0.109041	-0.025157	0.01661	73.9156	TRUE	4.70514e-14
TVP23B	ENSG00000171928	Alasoo_2018	macrophage	QTD000006	ENSG00000171928	rs11867206	T	G	-0.673543	0.0971307	-0.024194	0.038678	48.0859	TRUE	3.28537e-10
SRGAP2C	ENSG00000171943	Alasoo_2018	macrophage	QTD000006	ENSG00000171943	rs12401551	G	A	0.916627	0.112833	0.002353	0.02132	65.9953	TRUE	4.26548e-13
ZNF554	ENSG00000172006	Alasoo_2018	macrophage	QTD000006	ENSG00000172006	rs759069	A	T	0.764021	0.121104	-0.01668	0.017005	39.801	TRUE	6.51158e-09
NME6	ENSG00000172113	Alasoo_2018	macrophage	QTD000006	ENSG00000172113	rs1045482	G	A	-0.948467	0.0929127	-0.025294	0.014773	104.206	TRUE	5.20673e-18
BPGM	ENSG00000172331	Alasoo_2018	macrophage	QTD000006	ENSG00000172331	rs56265842	C	T	-0.78767	0.126666	-0.015452	0.024338	38.6695	TRUE	9.19591e-09
MANEA	ENSG00000172469	Alasoo_2018	macrophage	QTD000006	ENSG00000172469	rs9387603	A	G	-0.829212	0.094375	0.000192	0.015436	77.2	TRUE	1.05179e-14
FUT10	ENSG00000172728	Alasoo_2018	macrophage	QTD000006	ENSG00000172728	rs2732318	G	A	-1.04951	0.0968147	0.001361	0.015778	117.514	TRUE	7.95623e-20
CBWD1	ENSG00000172785	Alasoo_2018	macrophage	QTD000006	ENSG00000172785	rs9406455	T	C	-0.960483	0.145693	-0.021408	0.020098	61.7947	TRUE	1.65044e-09
CBWD1	ENSG00000172785	Alasoo_2018	macrophage	QTD000006	ENSG00000172785	rs3008111	T	A	-0.671612	0.0750284	-0.01024	0.016092	61.7947	TRUE	5.06614e-15
VANGL1	ENSG00000173218	Alasoo_2018	macrophage	QTD000006	ENSG00000173218	rs72699591	T	C	-1.22525	0.146962	0.051883	0.024754	69.5087	TRUE	2.34037e-13
SLC2A14	ENSG00000173262	Alasoo_2018	macrophage	QTD000006	ENSG00000173262	rs7969379	T	C	1.34856	0.174883	-0.000531	0.02433	59.4628	TRUE	3.83111e-12
MZT2A	ENSG00000173272	Alasoo_2018	macrophage	QTD000006	ENSG00000173272	rs10171879	T	C	1.2799	0.130041	0.027842	0.01955	96.8705	TRUE	4.13406e-17
TNFRSF10C	ENSG00000173535	Alasoo_2018	macrophage	QTD000006	ENSG00000173535	rs6557616	C	G	0.985835	0.127518	-0.015249	0.018926	59.7676	TRUE	4.27807e-12
TRAPPC3L	ENSG00000173626	Alasoo_2018	macrophage	QTD000006	ENSG00000173626	rs117361304	G	T	1.14211	0.177079	-0.039731	0.025656	41.5989	TRUE	3.64506e-09
HSPB7	ENSG00000173641	Alasoo_2018	macrophage	QTD000006	ENSG00000173641	rs34957618	C	G	0.886871	0.104427	-0.024042	0.01565	72.1266	TRUE	8.21235e-14
PITPNA	ENSG00000174238	Alasoo_2018	macrophage	QTD000006	ENSG00000174238	rs8069805	C	A	1.67113	0.189533	0.025439	0.024682	77.7411	TRUE	1.21753e-14
ZNF266	ENSG00000174652	Alasoo_2018	macrophage	QTD000006	ENSG00000174652	rs10411141	A	G	1.10317	0.0925966	-0.000658	0.015455	141.937	TRUE	1.38373e-22
SRP72	ENSG00000174780	Alasoo_2018	macrophage	QTD000006	ENSG00000174780	rs56099714	C	A	-0.927156	0.063144	0.009657	0.018947	215.596	TRUE	1.15946e-29
EIF3F	ENSG00000175390	Alasoo_2018	macrophage	QTD000006	ENSG00000175390	rs7125891	G	T	-0.922024	0.150482	0.019888	0.018108	37.5418	TRUE	1.58168e-08
KCNE3	ENSG00000175538	Alasoo_2018	macrophage	QTD000006	ENSG00000175538	rs11236116	G	A	-0.778763	0.123504	0.011809	0.024245	39.7602	TRUE	5.77855e-09
UCP2	ENSG00000175567	Alasoo_2018	macrophage	QTD000006	ENSG00000175567	rs621976	A	G	0.881016	0.0979557	-0.023553	0.014987	80.8925	TRUE	5.16139e-15
PAAF1	ENSG00000175575	Alasoo_2018	macrophage	QTD000006	ENSG00000175575	rs7942963	A	G	-1.53982	0.166749	-0.042704	0.030535	85.2734	TRUE	1.26854e-15
MRPL48	ENSG00000175581	Alasoo_2018	macrophage	QTD000006	ENSG00000175581	rs11827239	A	G	0.721794	0.0955992	-0.043866	0.017212	57.0057	TRUE	1.72363e-11
LINC00476	ENSG00000175611	Alasoo_2018	macrophage	QTD000006	ENSG00000175611	rs12000073	C	A	1.09551	0.0809554	-0.003386	0.015823	183.122	TRUE	9.62158e-27
ZNF77	ENSG00000175691	Alasoo_2018	macrophage	QTD000006	ENSG00000175691	rs35699176	A	G	2.06121	0.22405	0.073794	0.042664	84.6359	TRUE	1.88834e-15
SLC35A4	ENSG00000176087	Alasoo_2018	macrophage	QTD000006	ENSG00000176087	rs2569193	A	G	-0.861214	0.108313	-0.004784	0.015779	63.2209	TRUE	1.13077e-12
CCDC57	ENSG00000176155	Alasoo_2018	macrophage	QTD000006	ENSG00000176155	rs4789753	C	T	-0.594221	0.0841827	0.031041	0.018307	49.8253	TRUE	1.80127e-10
RNPEP	ENSG00000176393	Alasoo_2018	macrophage	QTD000006	ENSG00000176393	rs67755963	G	A	0.926928	0.115688	0.012019	0.016778	64.1971	TRUE	9.17117e-13
WDR25	ENSG00000176473	Alasoo_2018	macrophage	QTD000006	ENSG00000176473	rs12892634	A	C	1.02773	0.14584	0.011459	0.015452	49.6598	TRUE	1.50822e-10
ACSF3	ENSG00000176715	Alasoo_2018	macrophage	QTD000006	ENSG00000176715	rs35118496	C	T	-0.669522	0.10819	-0.026315	0.01671	38.2962	TRUE	1.27859e-08
VSIG10	ENSG00000176834	Alasoo_2018	macrophage	QTD000006	ENSG00000176834	rs11610878	C	T	1.01619	0.159632	-0.008719	0.022573	40.5238	TRUE	4.24368e-09
ANKLE2	ENSG00000176915	Alasoo_2018	macrophage	QTD000006	ENSG00000176915	rs12370647	C	T	-1.08963	0.101494	0.021754	0.017977	115.26	TRUE	2.18756e-19
TOP3A	ENSG00000177302	Alasoo_2018	macrophage	QTD000006	ENSG00000177302	rs62072497	A	G	1.01833	0.119587	0.015582	0.018743	72.5119	TRUE	5.93523e-14
SAMD9L	ENSG00000177409	Alasoo_2018	macrophage	QTD000006	ENSG00000177409	rs76312677	T	C	-1.39531	0.199621	0.022007	0.032703	48.8572	TRUE	1.97937e-10
RPLP2	ENSG00000177600	Alasoo_2018	macrophage	QTD000006	ENSG00000177600	rs28694634	A	G	0.85536	0.115163	-0.009802	0.016774	55.1661	TRUE	2.01003e-11
CD151	ENSG00000177697	Alasoo_2018	macrophage	QTD000006	ENSG00000177697	rs7924806	T	C	0.967678	0.0581889	-3.6e-05	0.016413	276.555	TRUE	9.23552e-35
SVBP	ENSG00000177868	Alasoo_2018	macrophage	QTD000006	ENSG00000177868	rs2816602	C	T	0.823957	0.101092	0.010372	0.016473	66.4317	TRUE	4.22619e-13
CALHM5	ENSG00000178033	Alasoo_2018	macrophage	QTD000006	ENSG00000178033	rs117361304	G	T	1.30812	0.197269	-0.039731	0.025656	43.9721	TRUE	1.48892e-09
SPINK6	ENSG00000178172	Alasoo_2018	macrophage	QTD000006	ENSG00000178172	rs1432689	C	T	-0.968199	0.100288	-0.004276	0.015312	93.2033	TRUE	8.32832e-17
POGLUT3	ENSG00000178202	Alasoo_2018	macrophage	QTD000006	ENSG00000178202	rs112020878	A	G	-1.02795	0.135507	0.021151	0.022215	57.5467	TRUE	9.55366e-12
PLEC	ENSG00000178209	Alasoo_2018	macrophage	QTD000006	ENSG00000178209	rs11784501	T	G	-0.944609	0.0933198	0.002306	0.014959	102.461	TRUE	5.36497e-18
WDR6	ENSG00000178252	Alasoo_2018	macrophage	QTD000006	ENSG00000178252	rs9311433	C	T	-0.913156	0.0986513	-0.026258	0.014667	85.681	TRUE	1.22261e-15
ZFAND2A	ENSG00000178381	Alasoo_2018	macrophage	QTD000006	ENSG00000178381	rs1880298	G	C	-0.798427	0.101642	-0.004945	0.015694	61.7055	TRUE	1.91452e-12
FARSA	ENSG00000179115	Alasoo_2018	macrophage	QTD000006	ENSG00000179115	rs1010222	G	A	-0.594824	0.0827863	-0.01318	0.0153	51.625	TRUE	7.54814e-11
FUCA1	ENSG00000179163	Alasoo_2018	macrophage	QTD000006	ENSG00000179163	rs9424399	A	G	1.12103	0.122212	-0.011845	0.020642	84.1408	TRUE	1.42249e-15
ZADH2	ENSG00000180011	Alasoo_2018	macrophage	QTD000006	ENSG00000180011	rs7230037	A	G	-0.834542	0.0937925	0.003489	0.015552	79.1699	TRUE	6.0044e-15
LYNX1	ENSG00000180155	Alasoo_2018	macrophage	QTD000006	ENSG00000180155	rs60096034	A	C	1.00817	0.10195	0.019697	0.015072	97.7897	TRUE	2.96933e-17
FAHD1	ENSG00000180185	Alasoo_2018	macrophage	QTD000006	ENSG00000180185	rs9652777	G	C	1.00383	0.104909	0.027999	0.019985	91.5577	TRUE	1.93722e-16
PLD5	ENSG00000180287	Alasoo_2018	macrophage	QTD000006	ENSG00000180287	rs1360672	A	G	0.881409	0.119553	-0.00712	0.016814	54.3543	TRUE	2.54833e-11
MCFD2	ENSG00000180398	Alasoo_2018	macrophage	QTD000006	ENSG00000180398	rs13432591	G	A	-0.558885	0.0890746	-0.020004	0.023692	39.3674	TRUE	7.23917e-09
FUT7	ENSG00000180549	Alasoo_2018	macrophage	QTD000006	ENSG00000180549	rs4880191	T	C	-0.761102	0.110402	-0.018832	0.016612	47.5261	TRUE	3.67618e-10
CHST13	ENSG00000180767	Alasoo_2018	macrophage	QTD000006	ENSG00000180767	rs10804576	G	A	0.751755	0.103501	-0.040154	0.015093	52.755	TRUE	7.87671e-11
MRPL14	ENSG00000180992	Alasoo_2018	macrophage	QTD000006	ENSG00000180992	rs4714741	T	C	-0.77485	0.115797	-0.013324	0.015535	44.7755	TRUE	9.43462e-10
ZNF467	ENSG00000181444	Alasoo_2018	macrophage	QTD000006	ENSG00000181444	rs855676	T	C	-0.843344	0.13378	-0.026163	0.021012	39.7399	TRUE	6.82604e-09
PNMA8A	ENSG00000182013	Alasoo_2018	macrophage	QTD000006	ENSG00000182013	rs3826851	A	G	1.3078	0.10676	-0.037885	0.017186	150.06	TRUE	4.14368e-23
IDH2	ENSG00000182054	Alasoo_2018	macrophage	QTD000006	ENSG00000182054	rs4932285	A	T	0.692212	0.0876894	-0.005863	0.019522	62.3138	TRUE	1.54726e-12
NOP10	ENSG00000182117	Alasoo_2018	macrophage	QTD000006	ENSG00000182117	rs11631094	T	G	0.74772	0.11234	-0.010729	0.017097	44.3006	TRUE	1.06326e-09
UNC5C	ENSG00000182168	Alasoo_2018	macrophage	QTD000006	ENSG00000182168	rs7681109	T	A	0.981806	0.138327	0.019483	0.01582	50.3776	TRUE	1.31463e-10
YBEY	ENSG00000182362	Alasoo_2018	macrophage	QTD000006	ENSG00000182362	rs13047115	T	G	-0.97526	0.0800076	0.028086	0.015278	148.586	TRUE	5.29928e-23
TRAPPC6B	ENSG00000182400	Alasoo_2018	macrophage	QTD000006	ENSG00000182400	rs12882709	A	G	1.202	0.0733965	-0.018666	0.018111	268.2	TRUE	6.39482e-34
C11orf54	ENSG00000182919	Alasoo_2018	macrophage	QTD000006	ENSG00000182919	rs1284108	T	G	-0.573931	0.0698658	0.020182	0.015283	67.4823	TRUE	3.56264e-13
CEP63	ENSG00000182923	Alasoo_2018	macrophage	QTD000006	ENSG00000182923	rs9851441	A	C	0.564331	0.076921	-0.00118	0.015842	53.8242	TRUE	2.82765e-11
TRMT12	ENSG00000183665	Alasoo_2018	macrophage	QTD000006	ENSG00000183665	rs4132855	G	A	0.878927	0.1029	0.002097	0.015655	72.9583	TRUE	4.26594e-14
KREMEN1	ENSG00000183762	Alasoo_2018	macrophage	QTD000006	ENSG00000183762	rs134680	A	G	0.941548	0.113146	0.00592	0.014871	69.2479	TRUE	1.54539e-13
TTC32	ENSG00000183891	Alasoo_2018	macrophage	QTD000006	ENSG00000183891	rs10495701	T	A	1.21524	0.125759	0.033069	0.025901	93.3783	TRUE	1.06399e-16
ACOT1	ENSG00000184227	Alasoo_2018	macrophage	QTD000006	ENSG00000184227	rs12433922	A	G	1.0226	0.134162	0.002453	0.016511	58.0968	TRUE	6.36761e-12
ZFP1	ENSG00000184517	Alasoo_2018	macrophage	QTD000006	ENSG00000184517	rs8058619	C	G	-1.07658	0.141292	-0.006703	0.015424	58.0574	TRUE	6.92083e-12
NDUFA12	ENSG00000184752	Alasoo_2018	macrophage	QTD000006	ENSG00000184752	rs10859822	A	C	0.840226	0.0706106	0.035254	0.016355	141.596	TRUE	3.28669e-22
AP3M1	ENSG00000185009	Alasoo_2018	macrophage	QTD000006	ENSG00000185009	rs35273093	C	T	1.28314	0.171669	-0.006606	0.021389	55.8682	TRUE	1.45671e-11
C6orf120	ENSG00000185127	Alasoo_2018	macrophage	QTD000006	ENSG00000185127	rs3211062	T	C	0.71132	0.109821	0.027126	0.015395	41.9526	TRUE	3.24288e-09
DDX51	ENSG00000185163	Alasoo_2018	macrophage	QTD000006	ENSG00000185163	rs58921053	T	C	0.80059	0.0959284	0.033266	0.019572	69.6508	TRUE	1.99862e-13
RBM11	ENSG00000185272	Alasoo_2018	macrophage	QTD000006	ENSG00000185272	rs396735	T	C	0.669052	0.0974389	0.003911	0.015664	47.1471	TRUE	3.35801e-10
SNAI3	ENSG00000185669	Alasoo_2018	macrophage	QTD000006	ENSG00000185669	rs8060693	T	C	0.727804	0.113851	-0.011985	0.015094	40.8653	TRUE	4.05601e-09
PIGP	ENSG00000185808	Alasoo_2018	macrophage	QTD000006	ENSG00000185808	rs62223590	G	A	-0.881535	0.09645	0.011425	0.016271	83.5362	TRUE	1.7791e-15
SAPCD2	ENSG00000186193	Alasoo_2018	macrophage	QTD000006	ENSG00000186193	rs4880088	T	C	-0.737819	0.07014	0.012571	0.01655	110.654	TRUE	6.62345e-19
RPS23	ENSG00000186468	Alasoo_2018	macrophage	QTD000006	ENSG00000186468	rs226208	A	G	0.698925	0.0736424	0.01238	0.015612	90.0752	TRUE	2.45485e-16
BTN3A2	ENSG00000186470	Alasoo_2018	macrophage	QTD000006	ENSG00000186470	rs72841536	A	T	-1.66736	0.194039	-0.044561	0.023974	73.8381	TRUE	5.38312e-14
ZNF396	ENSG00000186496	Alasoo_2018	macrophage	QTD000006	ENSG00000186496	rs7505349	G	A	-0.51519	0.0663037	0.006308	0.014779	60.3753	TRUE	3.10277e-12
SMYD4	ENSG00000186532	Alasoo_2018	macrophage	QTD000006	ENSG00000186532	rs72822489	A	G	0.72006	0.107748	-0.006092	0.019679	44.66	TRUE	8.62788e-10
GPR141	ENSG00000187037	Alasoo_2018	macrophage	QTD000006	ENSG00000187037	rs138870356	A	G	1.94578	0.284497	0.046954	0.036224	46.777	TRUE	5.00181e-10
LILRA5	ENSG00000187116	Alasoo_2018	macrophage	QTD000006	ENSG00000187116	rs741584	G	C	0.95391	0.116663	-0.014116	0.039406	66.8573	TRUE	3.91091e-13
TMEM220	ENSG00000187824	Alasoo_2018	macrophage	QTD000006	ENSG00000187824	rs202311	T	C	1.08809	0.0928984	-0.001363	0.027953	137.187	TRUE	4.63682e-22
TREML4	ENSG00000188056	Alasoo_2018	macrophage	QTD000006	ENSG00000188056	rs9349181	A	C	-1.43958	0.0717375	0.023387	0.018706	402.698	TRUE	4.19619e-43
PRKAR1B	ENSG00000188191	Alasoo_2018	macrophage	QTD000006	ENSG00000188191	rs4357190	T	C	-0.848631	0.132113	-0.002172	0.018932	41.2617	TRUE	2.99399e-09
RUFY4	ENSG00000188282	Alasoo_2018	macrophage	QTD000006	ENSG00000188282	rs4074801	C	T	0.775956	0.114006	-0.00296	0.014781	46.3254	TRUE	4.49362e-10
ZP3	ENSG00000188372	Alasoo_2018	macrophage	QTD000006	ENSG00000188372	rs28643416	A	T	1.03314	0.136981	-0.009342	0.016193	56.885	TRUE	1.08635e-11
SELL	ENSG00000188404	Alasoo_2018	macrophage	QTD000006	ENSG00000188404	rs4987360	G	A	-1.0149	0.12323	-0.00979	0.016359	67.8287	TRUE	2.6147e-13
LCTL	ENSG00000188501	Alasoo_2018	macrophage	QTD000006	ENSG00000188501	rs35483637	C	T	0.975151	0.130518	-0.00169	0.01657	55.8217	TRUE	1.40096e-11
FAM72B	ENSG00000188610	Alasoo_2018	macrophage	QTD000006	ENSG00000188610	rs6600671	T	G	-0.674658	0.0799625	-0.009853	0.037899	71.186	TRUE	8.76496e-14
SAXO2	ENSG00000188659	Alasoo_2018	macrophage	QTD000006	ENSG00000188659	rs12439679	A	G	1.68827	0.187601	-0.03947	0.037495	80.9867	TRUE	4.35686e-15
CALHM6	ENSG00000188820	Alasoo_2018	macrophage	QTD000006	ENSG00000188820	rs117361304	G	T	-1.39647	0.165041	-0.039731	0.025656	71.5945	TRUE	9.93796e-14
CNR2	ENSG00000188822	Alasoo_2018	macrophage	QTD000006	ENSG00000188822	rs9424399	A	G	0.979288	0.122344	-0.011845	0.020642	64.0701	TRUE	9.21815e-13
ZNF600	ENSG00000189190	Alasoo_2018	macrophage	QTD000006	ENSG00000189190	rs142019625	A	C	-1.60936	0.251449	0.010788	0.024912	40.9644	TRUE	3.63118e-09
NEMP2	ENSG00000189362	Alasoo_2018	macrophage	QTD000006	ENSG00000189362	rs10165399	C	T	-0.801787	0.104874	-0.034626	0.014453	58.4497	TRUE	9.86881e-12
WDSUB1	ENSG00000196151	Alasoo_2018	macrophage	QTD000006	ENSG00000196151	rs10490002	G	C	-0.81049	0.120332	-0.025215	0.016235	45.3663	TRUE	8.92544e-10
ZNF79	ENSG00000196152	Alasoo_2018	macrophage	QTD000006	ENSG00000196152	rs4504745	G	A	-0.779819	0.0789089	-0.008104	0.014468	97.6643	TRUE	2.42238e-17
SIRPB2	ENSG00000196209	Alasoo_2018	macrophage	QTD000006	ENSG00000196209	rs6131543	T	C	-1.17359	0.152535	-0.012664	0.021773	59.1962	TRUE	4.83397e-12
ZNF107	ENSG00000196247	Alasoo_2018	macrophage	QTD000006	ENSG00000196247	rs13230561	A	G	-0.620499	0.0970032	0.012668	0.015517	40.9176	TRUE	4.01334e-09
EVL	ENSG00000196405	Alasoo_2018	macrophage	QTD000006	ENSG00000196405	rs1190972	C	T	1.05291	0.16282	0.027568	0.025412	41.8184	TRUE	3.03156e-09
ZNF124	ENSG00000196418	Alasoo_2018	macrophage	QTD000006	ENSG00000196418	rs9793102	A	C	-0.696726	0.0993865	-0.02734	0.016955	49.1439	TRUE	2.24785e-10
TRAPPC4	ENSG00000196655	Alasoo_2018	macrophage	QTD000006	ENSG00000196655	rs4445645	C	G	1.25525	0.113402	-0.008343	0.016883	122.523	TRUE	2.36853e-20
DAPK1	ENSG00000196730	Alasoo_2018	macrophage	QTD000006	ENSG00000196730	rs1421001	G	A	-1.28198	0.119333	0.034671	0.018516	115.409	TRUE	2.6296e-19
ZNF239	ENSG00000196793	Alasoo_2018	macrophage	QTD000006	ENSG00000196793	rs7075288	G	A	0.682431	0.107789	-0.021592	0.015187	40.0838	TRUE	6.19137e-09
RGPD4	ENSG00000196862	Alasoo_2018	macrophage	QTD000006	ENSG00000196862	rs10779897	A	G	0.999674	0.111116	0.042742	0.015744	80.9401	TRUE	7.31933e-15
METTL9	ENSG00000197006	Alasoo_2018	macrophage	QTD000006	ENSG00000197006	rs62044219	T	C	1.0483	0.158764	-0.012152	0.016855	43.5981	TRUE	1.41922e-09
ZNF772	ENSG00000197128	Alasoo_2018	macrophage	QTD000006	ENSG00000197128	rs8102781	A	G	0.66554	0.0947284	-0.008044	0.015516	49.3615	TRUE	1.58975e-10
ACSL5	ENSG00000197142	Alasoo_2018	macrophage	QTD000006	ENSG00000197142	rs11195949	G	T	-0.732044	0.0907748	-0.017136	0.015285	65.0345	TRUE	7.71824e-13
SERPINA1	ENSG00000197249	Alasoo_2018	macrophage	QTD000006	ENSG00000197249	rs8004738	A	G	0.728721	0.114416	-0.022828	0.014583	40.5648	TRUE	5.36202e-09
MRPL21	ENSG00000197345	Alasoo_2018	macrophage	QTD000006	ENSG00000197345	rs564849	T	C	-0.576285	0.0906574	-0.014732	0.016673	40.4081	TRUE	4.96704e-09
UAP1L1	ENSG00000197355	Alasoo_2018	macrophage	QTD000006	ENSG00000197355	rs4880088	T	C	-0.870658	0.0840553	0.012571	0.01655	107.291	TRUE	1.69005e-18
ZNF517	ENSG00000197363	Alasoo_2018	macrophage	QTD000006	ENSG00000197363	rs1735173	G	C	0.617244	0.0807907	-0.007302	0.014891	58.3702	TRUE	6.29443e-12
SLC22A5	ENSG00000197375	Alasoo_2018	macrophage	QTD000006	ENSG00000197375	rs200838	C	A	0.703734	0.114248	-0.068145	0.013987	37.942	TRUE	2.80667e-08
VEPH1	ENSG00000197415	Alasoo_2018	macrophage	QTD000006	ENSG00000197415	rs1840674	C	T	0.580821	0.0923805	0.015906	0.014836	39.5297	TRUE	7.20186e-09
RPF2	ENSG00000197498	Alasoo_2018	macrophage	QTD000006	ENSG00000197498	rs1044387	T	C	0.699917	0.1038	0.008458	0.018708	45.4672	TRUE	6.57486e-10
CCDC154	ENSG00000197599	Alasoo_2018	macrophage	QTD000006	ENSG00000197599	rs35973002	A	G	0.902082	0.134541	0.000283	0.025022	44.9555	TRUE	7.18216e-10
SPTAN1	ENSG00000197694	Alasoo_2018	macrophage	QTD000006	ENSG00000197694	rs111396465	G	A	1.19558	0.106761	0.071046	0.019215	125.41	TRUE	3.54489e-20
CFD	ENSG00000197766	Alasoo_2018	macrophage	QTD000006	ENSG00000197766	rs1683593	G	A	1.20644	0.186635	0.011582	0.017715	41.7855	TRUE	2.78523e-09
MCMBP	ENSG00000197771	Alasoo_2018	macrophage	QTD000006	ENSG00000197771	rs2289307	C	T	-0.611406	0.0941463	-0.007612	0.016011	42.1748	TRUE	2.29458e-09
SGTB	ENSG00000197860	Alasoo_2018	macrophage	QTD000006	ENSG00000197860	rs2548787	G	A	0.688092	0.0990862	-0.02933	0.017268	48.2244	TRUE	3.19053e-10
ZNF121	ENSG00000197961	Alasoo_2018	macrophage	QTD000006	ENSG00000197961	rs2287698	G	T	1.1186	0.162054	0.001873	0.027402	47.6464	TRUE	2.66794e-10
MRPL42	ENSG00000198015	Alasoo_2018	macrophage	QTD000006	ENSG00000198015	rs10777514	C	T	0.658246	0.0824631	-0.024202	0.015405	63.7173	TRUE	1.36346e-12
HIBCH	ENSG00000198130	Alasoo_2018	macrophage	QTD000006	ENSG00000198130	rs6434387	T	C	0.810212	0.0851255	-0.023918	0.014652	90.5895	TRUE	2.70132e-16
TMEM229B	ENSG00000198133	Alasoo_2018	macrophage	QTD000006	ENSG00000198133	rs12878807	A	T	0.865436	0.0664261	-0.012732	0.014749	169.743	TRUE	2.48681e-25
ZNF334	ENSG00000198185	Alasoo_2018	macrophage	QTD000006	ENSG00000198185	rs847052	C	T	1.0949	0.121477	0.023754	0.018808	81.2383	TRUE	4.23921e-15
DDX42	ENSG00000198231	Alasoo_2018	macrophage	QTD000006	ENSG00000198231	rs7225568	C	T	0.573974	0.0893423	-0.036742	0.015617	41.2734	TRUE	5.00995e-09
ASPH	ENSG00000198363	Alasoo_2018	macrophage	QTD000006	ENSG00000198363	rs17801505	G	A	-0.809786	0.107837	-0.005708	0.015914	56.3904	TRUE	1.21564e-11
FLVCR1-DT	ENSG00000198468	Alasoo_2018	macrophage	QTD000006	ENSG00000198468	rs10779588	C	G	1.18241	0.0776034	0.027235	0.015363	232.153	TRUE	7.60178e-31
PNP	ENSG00000198805	Alasoo_2018	macrophage	QTD000006	ENSG00000198805	rs1713427	G	A	-0.840627	0.119754	0.015989	0.018822	49.275	TRUE	1.79173e-10
TBKBP1	ENSG00000198933	Alasoo_2018	macrophage	QTD000006	ENSG00000198933	rs8075566	A	G	-0.809235	0.0961007	0.033777	0.015547	70.9082	TRUE	1.49505e-13
ZDHHC18	ENSG00000204160	Alasoo_2018	macrophage	QTD000006	ENSG00000204160	rs71636775	C	A	1.04531	0.150892	0.061612	0.026124	47.9908	TRUE	3.95199e-10
PCDHA4	ENSG00000204967	Alasoo_2018	macrophage	QTD000006	ENSG00000204967	rs2240694	A	G	-0.839116	0.130572	0.005993	0.01438	41.2994	TRUE	3.14571e-09
CLLU1-AS1	ENSG00000205057	Alasoo_2018	macrophage	QTD000006	ENSG00000205057	rs2647902	C	T	-1.30975	0.103275	0.02094	0.01677	160.837	TRUE	2.30019e-24
SYCE1L	ENSG00000205078	Alasoo_2018	macrophage	QTD000006	ENSG00000205078	rs13339023	A	G	-0.736199	0.117336	0.006275	0.014718	39.3666	TRUE	6.65506e-09
TRGV5	ENSG00000211697	Alasoo_2018	macrophage	QTD000006	ENSG00000211697	rs2002761	G	A	1.19114	0.114391	0.000792	0.016744	108.428	TRUE	9.56897e-19
TRGV4	ENSG00000211698	Alasoo_2018	macrophage	QTD000006	ENSG00000211698	rs2534590	C	T	-0.903809	0.112072	0.011115	0.015345	65.0368	TRUE	6.8371e-13
TRGV3	ENSG00000211699	Alasoo_2018	macrophage	QTD000006	ENSG00000211699	rs2534590	C	T	-1.10982	0.107015	0.011115	0.015345	107.551	TRUE	1.51893e-18
ERV3-1	ENSG00000213462	Alasoo_2018	macrophage	QTD000006	ENSG00000213462	rs147431529	G	A	1.01412	0.13501	0.00287	0.016877	56.4218	TRUE	1.15793e-11
SRA1	ENSG00000213523	Alasoo_2018	macrophage	QTD000006	ENSG00000213523	rs778583	T	C	-0.828846	0.122738	-0.011638	0.015709	45.6026	TRUE	6.63838e-10
MRPL23	ENSG00000214026	Alasoo_2018	macrophage	QTD000006	ENSG00000214026	rs1104890	T	C	-2.08219	0.265736	-0.076727	0.0226	61.396	TRUE	5.17209e-12
CPNE1	ENSG00000214078	Alasoo_2018	macrophage	QTD000006	ENSG00000214078	rs6060564	A	G	-1.82799	0.223695	0.002848	0.023354	66.7783	TRUE	3.24577e-13
ARL16	ENSG00000214087	Alasoo_2018	macrophage	QTD000006	ENSG00000214087	rs113250157	C	T	-1.55426	0.112577	-0.011726	0.020825	190.611	TRUE	2.18569e-27
ZSWIM7	ENSG00000214941	Alasoo_2018	macrophage	QTD000006	ENSG00000214941	rs2779208	T	C	-0.745156	0.106281	-0.000873	0.015554	49.1567	TRUE	1.52642e-10
DHRS4-AS1	ENSG00000215256	Alasoo_2018	macrophage	QTD000006	ENSG00000215256	rs17099455	A	G	-1.15099	0.185476	-0.007252	0.036035	38.5095	TRUE	8.83283e-09
AP4M1	ENSG00000221838	Alasoo_2018	macrophage	QTD000006	ENSG00000221838	rs1527423	A	G	-0.904488	0.129454	-0.008779	0.015391	48.8174	TRUE	1.96473e-10
EXOSC6	ENSG00000223496	Alasoo_2018	macrophage	QTD000006	ENSG00000223496	rs2070203	A	G	-1.07314	0.0657033	0.022774	0.014717	266.771	TRUE	1.05344e-33
PLEKHM1	ENSG00000225190	Alasoo_2018	macrophage	QTD000006	ENSG00000225190	rs62065448	T	C	1.00317	0.109655	-0.115668	0.019247	83.6936	TRUE	7.12106e-15
DHFR	ENSG00000228716	Alasoo_2018	macrophage	QTD000006	ENSG00000228716	rs6887422	T	G	0.736572	0.116187	0.026546	0.01575	79.6398	TRUE	6.38758e-09
DHFR	ENSG00000228716	Alasoo_2018	macrophage	QTD000006	ENSG00000228716	rs1382542	C	T	-1.07127	0.0981661	0.007697	0.016726	79.6398	TRUE	5.88678e-20
RPS28	ENSG00000233927	Alasoo_2018	macrophage	QTD000006	ENSG00000233927	rs2972574	C	T	-0.805371	0.0872585	-0.010845	0.015973	85.1876	TRUE	1.06977e-15
NPIPB2	ENSG00000234719	Alasoo_2018	macrophage	QTD000006	ENSG00000234719	rs393329	C	T	-1.03404	0.0984587	0.01153	0.015702	110.298	TRUE	7.20125e-19
C8orf58	ENSG00000241852	Alasoo_2018	macrophage	QTD000006	ENSG00000241852	rs11783129	A	G	0.817883	0.117196	0.009864	0.015001	48.7031	TRUE	2.06389e-10
PWP2	ENSG00000241945	Alasoo_2018	macrophage	QTD000006	ENSG00000241945	rs2255828	T	G	1.37096	0.1205	0.002083	0.019	129.442	TRUE	3.39608e-21
ARPIN	ENSG00000242498	Alasoo_2018	macrophage	QTD000006	ENSG00000242498	rs1256839	C	G	1.11695	0.124709	0.005711	0.020175	80.218	TRUE	4.41565e-15
DECR2	ENSG00000242612	Alasoo_2018	macrophage	QTD000006	ENSG00000242612	rs12447562	T	C	0.626757	0.0895472	0.012019	0.015811	48.9885	TRUE	1.94475e-10
STMP1	ENSG00000243317	Alasoo_2018	macrophage	QTD000006	ENSG00000243317	rs3110823	C	A	-1.05364	0.110225	-0.012098	0.02056	91.3743	TRUE	1.58832e-16
NME2	ENSG00000243678	Alasoo_2018	macrophage	QTD000006	ENSG00000243678	rs115848216	A	G	1.75613	0.279213	-0.072921	0.038262	39.5587	TRUE	8.80166e-09
SHANK3	ENSG00000251322	Alasoo_2018	macrophage	QTD000006	ENSG00000251322	rs9616810	T	C	0.849573	0.132745	0.050271	0.016799	40.9605	TRUE	6.23085e-09
SIGLEC12	ENSG00000254521	Alasoo_2018	macrophage	QTD000006	ENSG00000254521	rs3810113	G	A	-1.10622	0.111115	0.004646	0.018051	99.1146	TRUE	1.44941e-17
URB1-AS1	ENSG00000256073	Alasoo_2018	macrophage	QTD000006	ENSG00000256073	rs17401876	C	T	1.55646	0.159825	0.022528	0.024824	94.8389	TRUE	6.28124e-17
GATC	ENSG00000257218	Alasoo_2018	macrophage	QTD000006	ENSG00000257218	rs1151845	A	G	0.875904	0.129034	-0.009675	0.016268	46.0792	TRUE	5.42687e-10
INAFM1	ENSG00000257704	Alasoo_2018	macrophage	QTD000006	ENSG00000257704	rs888836	C	T	-0.906002	0.0970101	0.013373	0.015609	87.2217	TRUE	6.03886e-16
CHURC1	ENSG00000258289	Alasoo_2018	macrophage	QTD000006	ENSG00000258289	rs67330703	T	C	1.52781	0.103239	0.008326	0.018353	219.004	TRUE	5.65098e-30
MYZAP	ENSG00000263155	Alasoo_2018	macrophage	QTD000006	ENSG00000263155	rs2172610	G	A	-0.811838	0.108149	0.003856	0.014355	56.35	TRUE	1.20846e-11
MYO15B	ENSG00000266714	Alasoo_2018	macrophage	QTD000006	ENSG00000266714	rs4789219	C	G	1.64001	0.231634	-0.058828	0.028943	50.1289	TRUE	1.68045e-10
NATD1	ENSG00000274180	Alasoo_2018	macrophage	QTD000006	ENSG00000274180	rs71373617	T	C	-0.878793	0.130546	-0.025905	0.018068	45.3154	TRUE	9.1303e-10
NUDT18	ENSG00000275074	Alasoo_2018	macrophage	QTD000006	ENSG00000275074	rs11779694	A	G	0.765601	0.0975432	0.017413	0.015938	61.6043	TRUE	2.46188e-12
TYW1B	ENSG00000277149	Alasoo_2018	macrophage	QTD000006	ENSG00000277149	rs55665690	A	C	-1.44489	0.102821	0.092526	0.04601	197.472	TRUE	2.97793e-27
ZNF670	ENSG00000277462	Alasoo_2018	macrophage	QTD000006	ENSG00000277462	rs10924892	T	C	-0.759286	0.113384	0.009261	0.017045	44.8443	TRUE	8.49662e-10
CCDC163	ENSG00000280670	Alasoo_2018	macrophage	QTD000006	ENSG00000280670	rs882803	A	G	-0.953983	0.0888677	-0.047066	0.016124	115.237	TRUE	3.91946e-19
ENPP4	ENSG00000001561	Alasoo_2018	macrophage	QTD000011	ENSG00000001561	rs993632	T	C	-0.836641	0.113312	-0.011446	0.016151	54.5163	TRUE	2.60468e-11
SLC25A13	ENSG00000004864	Alasoo_2018	macrophage	QTD000011	ENSG00000004864	rs7779963	G	T	-0.928535	0.0655196	-0.024818	0.016308	200.842	TRUE	3.71451e-28
LIG3	ENSG00000005156	Alasoo_2018	macrophage	QTD000011	ENSG00000005156	rs2074518	T	C	-0.631231	0.0983101	-0.01382	0.014035	41.2269	TRUE	3.63806e-09
SPATA20	ENSG00000006282	Alasoo_2018	macrophage	QTD000011	ENSG00000006282	rs9890200	C	A	-1.21873	0.063162	-0.012348	0.016025	372.309	TRUE	2.63569e-41
BAIAP2L1	ENSG00000006453	Alasoo_2018	macrophage	QTD000011	ENSG00000006453	rs7797943	C	T	1.00059	0.0738491	-0.021325	0.015318	183.579	TRUE	1.41477e-26
CEACAM21	ENSG00000007129	Alasoo_2018	macrophage	QTD000011	ENSG00000007129	rs3745936	T	A	-1.05909	0.0976353	-0.049902	0.045633	117.666	TRUE	1.854e-19
ST7L	ENSG00000007341	Alasoo_2018	macrophage	QTD000011	ENSG00000007341	rs10745330	T	C	0.875115	0.103169	0.061495	0.013996	71.9502	TRUE	1.80525e-13
PSMB1	ENSG00000008018	Alasoo_2018	macrophage	QTD000011	ENSG00000008018	rs7762119	C	T	-0.751404	0.0972519	-0.012893	0.014493	59.6968	TRUE	4.39475e-12
SPAG9	ENSG00000008294	Alasoo_2018	macrophage	QTD000011	ENSG00000008294	rs9303575	C	A	-0.785011	0.10605	0.017553	0.015463	54.7936	TRUE	2.64372e-11
LRRC23	ENSG00000010626	Alasoo_2018	macrophage	QTD000011	ENSG00000010626	rs710415	G	A	0.939981	0.117529	-0.012929	0.017245	63.9658	TRUE	9.99272e-13
LARS2	ENSG00000011376	Alasoo_2018	macrophage	QTD000011	ENSG00000011376	rs35269084	C	T	-0.476825	0.0738821	-0.00728	0.016335	41.6524	TRUE	2.77819e-09
CEP68	ENSG00000011523	Alasoo_2018	macrophage	QTD000011	ENSG00000011523	rs2723064	C	T	-0.848349	0.0976592	-0.019368	0.014756	75.461	TRUE	2.61729e-14
RNF14	ENSG00000013561	Alasoo_2018	macrophage	QTD000011	ENSG00000013561	rs370150	A	G	-0.880672	0.137812	-0.004326	0.019893	40.837	TRUE	3.60428e-09
CNTN1	ENSG00000018236	Alasoo_2018	macrophage	QTD000011	ENSG00000018236	rs11179176	G	A	0.720643	0.11639	-0.001917	0.015784	38.3362	TRUE	9.30418e-09
MRE11	ENSG00000020922	Alasoo_2018	macrophage	QTD000011	ENSG00000020922	rs680695	G	A	0.63204	0.101529	0.010693	0.015613	38.7533	TRUE	8.90239e-09
ANK1	ENSG00000029534	Alasoo_2018	macrophage	QTD000011	ENSG00000029534	rs11774972	T	C	0.795078	0.0880599	0.018994	0.015767	81.5198	TRUE	3.86607e-15
CENPQ	ENSG00000031691	Alasoo_2018	macrophage	QTD000011	ENSG00000031691	rs2501968	G	A	0.409757	0.0650667	-0.009951	0.015484	39.6584	TRUE	6.2598e-09
UBA6	ENSG00000033178	Alasoo_2018	macrophage	QTD000011	ENSG00000033178	rs2170871	A	C	-0.639084	0.0848099	0.001068	0.015048	56.7836	TRUE	9.88963e-12
MRI1	ENSG00000037757	Alasoo_2018	macrophage	QTD000011	ENSG00000037757	rs371671	A	C	-0.702905	0.0939906	0.00443	0.01583	55.9274	TRUE	1.41653e-11
AGA	ENSG00000038002	Alasoo_2018	macrophage	QTD000011	ENSG00000038002	rs11131799	A	G	1.1139	0.112577	-7.6e-05	0.016027	97.9023	TRUE	1.9112e-17
ROS1	ENSG00000047936	Alasoo_2018	macrophage	QTD000011	ENSG00000047936	rs9489166	C	T	-0.796392	0.121999	0.006365	0.016956	42.6129	TRUE	1.89452e-09
NFE2L3	ENSG00000050344	Alasoo_2018	macrophage	QTD000011	ENSG00000050344	rs35428152	T	C	-1.10475	0.15741	-0.031004	0.017829	49.2565	TRUE	2.18154e-10
HEBP2	ENSG00000051620	Alasoo_2018	macrophage	QTD000011	ENSG00000051620	rs56015157	A	G	-1.84891	0.246925	0.003968	0.033879	56.0662	TRUE	1.28971e-11
GALC	ENSG00000054983	Alasoo_2018	macrophage	QTD000011	ENSG00000054983	rs1372364	C	T	-1.02086	0.133892	0.02696	0.016456	58.1331	TRUE	8.97746e-12
LAMC2	ENSG00000058085	Alasoo_2018	macrophage	QTD000011	ENSG00000058085	rs2276543	A	G	0.669974	0.0809042	-0.014284	0.016272	68.5763	TRUE	2.20103e-13
CROCC	ENSG00000058453	Alasoo_2018	macrophage	QTD000011	ENSG00000058453	rs56265117	T	C	0.959816	0.13778	-0.027972	0.016677	48.5293	TRUE	2.83868e-10
FLYWCH1	ENSG00000059122	Alasoo_2018	macrophage	QTD000011	ENSG00000059122	rs9930148	C	T	0.781547	0.108259	-0.010962	0.015617	52.1173	TRUE	6.14703e-11
CTDP1	ENSG00000060069	Alasoo_2018	macrophage	QTD000011	ENSG00000060069	rs34242155	A	G	-0.608724	0.0791682	-0.013296	0.01586	59.1207	TRUE	5.38188e-12
HDAC7	ENSG00000061273	Alasoo_2018	macrophage	QTD000011	ENSG00000061273	rs112689589	T	C	0.919062	0.13276	0.029015	0.017097	47.9242	TRUE	3.50723e-10
IPO5	ENSG00000065150	Alasoo_2018	macrophage	QTD000011	ENSG00000065150	rs7339145	C	T	-0.601536	0.0760978	-0.019719	0.01458	62.4855	TRUE	1.91086e-12
WDR18	ENSG00000065268	Alasoo_2018	macrophage	QTD000011	ENSG00000065268	rs8109460	G	A	1.03832	0.130661	-0.010203	0.016977	63.1496	TRUE	1.27298e-12
MAP2K4	ENSG00000065559	Alasoo_2018	macrophage	QTD000011	ENSG00000065559	rs12451415	A	G	0.699195	0.11278	-0.010872	0.018441	38.4355	TRUE	9.97528e-09
FOXJ2	ENSG00000065970	Alasoo_2018	macrophage	QTD000011	ENSG00000065970	rs10846411	G	A	0.60269	0.0921038	-0.023249	0.016697	42.8186	TRUE	2.2386e-09
EVI5	ENSG00000067208	Alasoo_2018	macrophage	QTD000011	ENSG00000067208	rs7549341	T	C	-0.411352	0.0610918	-0.021547	0.01446	45.3379	TRUE	8.59695e-10
CLEC2D	ENSG00000069493	Alasoo_2018	macrophage	QTD000011	ENSG00000069493	rs77724586	C	A	0.529221	0.0837539	0.032459	0.043324	39.9268	TRUE	7.68379e-09
PIGB	ENSG00000069943	Alasoo_2018	macrophage	QTD000011	ENSG00000069943	rs12902710	C	T	0.661597	0.0940216	0.011263	0.015147	49.5144	TRUE	1.56899e-10
AP3M2	ENSG00000070718	Alasoo_2018	macrophage	QTD000011	ENSG00000070718	rs3924346	G	A	-0.699819	0.104277	-0.01568	0.015533	45.0396	TRUE	8.83673e-10
CAMK2A	ENSG00000070808	Alasoo_2018	macrophage	QTD000011	ENSG00000070808	rs11744389	C	T	1.12853	0.0935751	0.007312	0.014564	145.447	TRUE	6.81407e-23
RPS6KA2	ENSG00000071242	Alasoo_2018	macrophage	QTD000011	ENSG00000071242	rs4145431	T	C	0.749149	0.106061	0.005335	0.016748	49.8913	TRUE	1.24325e-10
CPSF1	ENSG00000071894	Alasoo_2018	macrophage	QTD000011	ENSG00000071894	rs10093202	T	C	1.21489	0.0705917	0.04128	0.037158	296.187	TRUE	1.10575e-35
ACADVL	ENSG00000072778	Alasoo_2018	macrophage	QTD000011	ENSG00000072778	rs446994	A	C	-1.09731	0.12551	-0.033795	0.015971	76.4367	TRUE	2.53738e-14
PICALM	ENSG00000073921	Alasoo_2018	macrophage	QTD000011	ENSG00000073921	rs9787874	A	G	0.64013	0.0946872	0.020232	0.014335	45.704	TRUE	7.43285e-10
DYNC1I2	ENSG00000077380	Alasoo_2018	macrophage	QTD000011	ENSG00000077380	rs6724337	T	C	-0.815805	0.13051	-0.015266	0.016345	39.0738	TRUE	8.2828e-09
N4BP2	ENSG00000078177	Alasoo_2018	macrophage	QTD000011	ENSG00000078177	rs1704157	T	C	0.783922	0.0727324	0.011611	0.015999	116.169	TRUE	1.43219e-19
PCM1	ENSG00000078674	Alasoo_2018	macrophage	QTD000011	ENSG00000078674	rs13266287	A	T	-0.422143	0.0665171	0.022935	0.017472	40.2766	TRUE	5.87028e-09
MKNK1	ENSG00000079277	Alasoo_2018	macrophage	QTD000011	ENSG00000079277	rs11211306	G	A	0.6199	0.100897	0.025492	0.017729	37.7474	TRUE	1.56845e-08
RAPGEF3	ENSG00000079337	Alasoo_2018	macrophage	QTD000011	ENSG00000079337	rs74783972	C	T	0.929117	0.144767	0.014607	0.020599	41.1909	TRUE	3.54289e-09
CPOX	ENSG00000080819	Alasoo_2018	macrophage	QTD000011	ENSG00000080819	rs10935444	C	A	-0.702309	0.106735	-0.012341	0.015329	43.2955	TRUE	1.62058e-09
NOA1	ENSG00000084092	Alasoo_2018	macrophage	QTD000011	ENSG00000084092	rs1277288	T	A	-0.694187	0.0886448	-0.035071	0.016633	61.3263	TRUE	3.53707e-12
CD59	ENSG00000085063	Alasoo_2018	macrophage	QTD000011	ENSG00000085063	rs1915894	C	G	-0.664325	0.090824	-0.001541	0.017087	53.5008	TRUE	3.18994e-11
SCAMP1	ENSG00000085365	Alasoo_2018	macrophage	QTD000011	ENSG00000085365	rs12653385	T	C	0.894745	0.107039	-0.020098	0.017569	69.8738	TRUE	1.55794e-13
EIF2AK1	ENSG00000086232	Alasoo_2018	macrophage	QTD000011	ENSG00000086232	rs3779106	G	C	0.483927	0.0611869	-0.002543	0.015691	62.5522	TRUE	1.37363e-12
ERO1B	ENSG00000086619	Alasoo_2018	macrophage	QTD000011	ENSG00000086619	rs941239	G	A	1.00844	0.127767	-0.002076	0.017424	62.2964	TRUE	1.48216e-12
DOCK9	ENSG00000088387	Alasoo_2018	macrophage	QTD000011	ENSG00000088387	rs61968943	A	G	0.797737	0.114556	-0.035118	0.017672	48.4935	TRUE	3.01819e-10
KIF16B	ENSG00000089177	Alasoo_2018	macrophage	QTD000011	ENSG00000089177	rs1007144	A	G	-0.963753	0.148804	0.009134	0.021608	41.9471	TRUE	2.46561e-09
NECAP1	ENSG00000089818	Alasoo_2018	macrophage	QTD000011	ENSG00000089818	rs10846411	G	A	0.437832	0.0690189	-0.023249	0.016697	40.2419	TRUE	5.9648e-09
PITPNM3	ENSG00000091622	Alasoo_2018	macrophage	QTD000011	ENSG00000091622	rs9900150	A	G	0.815956	0.112033	0.017005	0.015325	53.0446	TRUE	4.87587e-11
SPAG7	ENSG00000091640	Alasoo_2018	macrophage	QTD000011	ENSG00000091640	rs147044784	T	C	1.23784	0.167888	0.039394	0.026446	54.3613	TRUE	3.30156e-11
VNN3	ENSG00000093134	Alasoo_2018	macrophage	QTD000011	ENSG00000093134	rs6942306	A	C	-0.516466	0.0783409	-0.002785	0.015259	43.4617	TRUE	1.31431e-09
MSH2	ENSG00000095002	Alasoo_2018	macrophage	QTD000011	ENSG00000095002	rs13408008	G	T	0.991559	0.146945	-0.001289	0.021345	45.5331	TRUE	5.84808e-10
CRAT	ENSG00000095321	Alasoo_2018	macrophage	QTD000011	ENSG00000095321	rs2094397	G	C	-0.974809	0.126612	0.013568	0.016851	59.2774	TRUE	5.03286e-12
WHRN	ENSG00000095397	Alasoo_2018	macrophage	QTD000011	ENSG00000095397	rs10982288	A	G	-0.984145	0.153674	0.021206	0.015485	41.0126	TRUE	4.33277e-09
CWF19L1	ENSG00000095485	Alasoo_2018	macrophage	QTD000011	ENSG00000095485	rs11596950	T	C	0.793762	0.0753932	0.006646	0.015009	110.845	TRUE	5.56149e-19
OCEL1	ENSG00000099330	Alasoo_2018	macrophage	QTD000011	ENSG00000099330	rs2288544	T	C	0.822204	0.120185	-0.009893	0.018768	46.8014	TRUE	4.09761e-10
DDTL	ENSG00000099974	Alasoo_2018	macrophage	QTD000011	ENSG00000099974	rs2097433	G	A	-0.787874	0.103458	0.017421	0.015157	57.9943	TRUE	8.57423e-12
ESS2	ENSG00000100056	Alasoo_2018	macrophage	QTD000011	ENSG00000100056	rs715544	A	G	-0.98641	0.101338	0.002169	0.027186	94.748	TRUE	4.94917e-17
TFIP11	ENSG00000100109	Alasoo_2018	macrophage	QTD000011	ENSG00000100109	rs3213558	T	C	-1.11963	0.143703	0.032293	0.021545	60.704	TRUE	3.65842e-12
CCDC134	ENSG00000100147	Alasoo_2018	macrophage	QTD000011	ENSG00000100147	rs738247	G	A	0.859552	0.0697747	0.017481	0.015932	151.757	TRUE	1.8622e-23
CYB5R3	ENSG00000100243	Alasoo_2018	macrophage	QTD000011	ENSG00000100243	rs130335	C	T	-0.920192	0.0928982	-0.019511	0.015478	98.1166	TRUE	2.70961e-17
CTSG	ENSG00000100448	Alasoo_2018	macrophage	QTD000011	ENSG00000100448	rs7153040	A	G	1.53382	0.157744	-0.017224	0.023653	94.546	TRUE	6.42652e-17
TMED8	ENSG00000100580	Alasoo_2018	macrophage	QTD000011	ENSG00000100580	rs7155063	A	G	0.99119	0.0876843	0.021437	0.016709	127.782	TRUE	7.82076e-21
GSKIP	ENSG00000100744	Alasoo_2018	macrophage	QTD000011	ENSG00000100744	rs11624919	C	T	0.976325	0.0966068	-0.001076	0.01505	102.135	TRUE	5.73993e-18
PROCR	ENSG00000101000	Alasoo_2018	macrophage	QTD000011	ENSG00000101000	rs3746427	G	A	-0.44365	0.071153	0.03813	0.014125	38.8772	TRUE	1.27585e-08
NELFCD	ENSG00000101158	Alasoo_2018	macrophage	QTD000011	ENSG00000101158	rs17851253	T	C	-1.02721	0.13429	-0.022807	0.023659	58.5101	TRUE	6.85092e-12
SIRPB1	ENSG00000101307	Alasoo_2018	macrophage	QTD000011	ENSG00000101307	rs2253427	C	T	-1.36061	0.0973291	0.020316	0.016807	195.426	TRUE	9.71067e-28
DNTTIP1	ENSG00000101457	Alasoo_2018	macrophage	QTD000011	ENSG00000101457	rs2868349	A	G	0.829454	0.0855621	0.034415	0.015041	93.977	TRUE	1.1927e-16
ZNF516	ENSG00000101493	Alasoo_2018	macrophage	QTD000011	ENSG00000101493	rs4891026	C	T	-0.717987	0.107883	-0.022376	0.015602	44.2922	TRUE	1.29904e-09
CEP192	ENSG00000101639	Alasoo_2018	macrophage	QTD000011	ENSG00000101639	rs9965977	G	T	-0.825622	0.0735211	-0.000658	0.014815	126.107	TRUE	7.92284e-21
HSDL1	ENSG00000103160	Alasoo_2018	macrophage	QTD000011	ENSG00000103160	rs4782590	T	G	0.625525	0.0883986	-0.001242	0.015373	50.0724	TRUE	1.09773e-10
TAF1C	ENSG00000103168	Alasoo_2018	macrophage	QTD000011	ENSG00000103168	rs2230130	T	C	-0.577	0.0827372	0.000817	0.015205	48.6351	TRUE	1.84659e-10
NME4	ENSG00000103202	Alasoo_2018	macrophage	QTD000011	ENSG00000103202	rs11863625	C	T	0.820685	0.0969099	-0.003402	0.01601	71.7161	TRUE	6.55089e-14
MTHFSD	ENSG00000103248	Alasoo_2018	macrophage	QTD000011	ENSG00000103248	rs9939182	C	T	-0.999841	0.151286	-0.059776	0.035985	43.6782	TRUE	1.66203e-09
ATP8B4	ENSG00000104043	Alasoo_2018	macrophage	QTD000011	ENSG00000104043	rs4774556	C	T	-0.75781	0.0863711	0.009569	0.015494	76.981	TRUE	1.34964e-14
RAB2A	ENSG00000104388	Alasoo_2018	macrophage	QTD000011	ENSG00000104388	rs11777706	C	T	0.510229	0.068565	-0.004575	0.015094	55.3765	TRUE	1.72237e-11
SNX16	ENSG00000104497	Alasoo_2018	macrophage	QTD000011	ENSG00000104497	rs1451994	G	A	-1.08758	0.0814861	0.020297	0.015691	178.138	TRUE	4.51145e-26
TNFRSF10A	ENSG00000104689	Alasoo_2018	macrophage	QTD000011	ENSG00000104689	rs13278062	T	G	-1.07803	0.10061	0.01349	0.015714	114.81	TRUE	2.18611e-19
KCNN4	ENSG00000104783	Alasoo_2018	macrophage	QTD000011	ENSG00000104783	rs1685191	T	C	-0.803202	0.104844	-0.006508	0.014724	58.6898	TRUE	5.57924e-12
NUCB1	ENSG00000104805	Alasoo_2018	macrophage	QTD000011	ENSG00000104805	rs59420041	A	G	-1.3225	0.145599	-0.025975	0.023408	82.5039	TRUE	2.76114e-15
GYS1	ENSG00000104812	Alasoo_2018	macrophage	QTD000011	ENSG00000104812	rs10423011	G	A	-1.10803	0.081606	-0.01365	0.016119	184.357	TRUE	9.6135e-27
LILRA1	ENSG00000104974	Alasoo_2018	macrophage	QTD000011	ENSG00000104974	rs3855678	C	T	0.635601	0.0946514	0.004343	0.015066	45.0936	TRUE	7.27923e-10
CCDC9	ENSG00000105321	Alasoo_2018	macrophage	QTD000011	ENSG00000105321	rs1035390	C	T	-0.913572	0.0801154	0.014099	0.01561	130.033	TRUE	3.89857e-21
ZNF175	ENSG00000105497	Alasoo_2018	macrophage	QTD000011	ENSG00000105497	rs7245838	G	T	0.603793	0.0889281	-0.036966	0.0161	46.0997	TRUE	7.77649e-10
PLA2G4C	ENSG00000105499	Alasoo_2018	macrophage	QTD000011	ENSG00000105499	rs411073	G	A	0.616072	0.0919239	-0.023334	0.015382	44.9165	TRUE	1.04389e-09
TMEM245	ENSG00000106771	Alasoo_2018	macrophage	QTD000011	ENSG00000106771	rs10512391	G	A	0.532816	0.0804449	-0.008375	0.0157	43.869	TRUE	1.2133e-09
PRUNE2	ENSG00000106772	Alasoo_2018	macrophage	QTD000011	ENSG00000106772	rs594498	C	T	-1.15702	0.110542	0.009318	0.018133	109.554	TRUE	8.19257e-19
PTGR1	ENSG00000106853	Alasoo_2018	macrophage	QTD000011	ENSG00000106853	rs966627	C	G	-0.755735	0.115078	0.029992	0.016589	43.1275	TRUE	2.18242e-09
SUSD1	ENSG00000106868	Alasoo_2018	macrophage	QTD000011	ENSG00000106868	rs781622	C	T	1.26011	0.100533	0.019024	0.016158	157.108	TRUE	5.40073e-24
RGP1	ENSG00000107185	Alasoo_2018	macrophage	QTD000011	ENSG00000107185	rs4879928	A	G	0.450813	0.0731393	0.000291	0.014475	37.9919	TRUE	1.04175e-08
DNMBP	ENSG00000107554	Alasoo_2018	macrophage	QTD000011	ENSG00000107554	rs7069556	G	C	-0.731138	0.112377	0.008661	0.029584	42.3296	TRUE	2.07226e-09
LIPA	ENSG00000107798	Alasoo_2018	macrophage	QTD000011	ENSG00000107798	rs1412444	T	C	0.91736	0.113652	-0.006818	0.015795	65.1517	TRUE	6.12063e-13
TBC1D12	ENSG00000108239	Alasoo_2018	macrophage	QTD000011	ENSG00000108239	rs1334596	T	C	-1.06645	0.156713	-0.056459	0.021224	46.3096	TRUE	8.17041e-10
RAD51C	ENSG00000108384	Alasoo_2018	macrophage	QTD000011	ENSG00000108384	rs7224276	T	C	1.38834	0.0830673	0.001548	0.017464	279.339	TRUE	5.87929e-35
RCVRN	ENSG00000109047	Alasoo_2018	macrophage	QTD000011	ENSG00000109047	rs1047339	G	A	-0.835827	0.0984226	-0.001569	0.015599	72.1179	TRUE	5.55331e-14
MANBA	ENSG00000109323	Alasoo_2018	macrophage	QTD000011	ENSG00000109323	rs227283	G	C	-1.00226	0.121343	0.020831	0.015043	68.2231	TRUE	2.80003e-13
FOXRED1	ENSG00000110074	Alasoo_2018	macrophage	QTD000011	ENSG00000110074	rs614700	C	T	0.654622	0.0852295	0.011639	0.01731	58.9931	TRUE	5.31525e-12
ACCS	ENSG00000110455	Alasoo_2018	macrophage	QTD000011	ENSG00000110455	rs2074038	T	G	1.83958	0.211971	-0.043617	0.025585	75.3155	TRUE	3.1403e-14
GTF2H1	ENSG00000110768	Alasoo_2018	macrophage	QTD000011	ENSG00000110768	rs4150661	A	C	0.51985	0.0831723	0.003735	0.01688	39.066	TRUE	7.16624e-09
TNS2	ENSG00000111077	Alasoo_2018	macrophage	QTD000011	ENSG00000111077	rs7315980	A	G	-1.56761	0.212168	-0.05429	0.02632	54.5904	TRUE	3.52298e-11
AKAP3	ENSG00000111254	Alasoo_2018	macrophage	QTD000011	ENSG00000111254	rs887307	C	A	0.650357	0.104333	-0.007508	0.014545	38.8562	TRUE	8.25684e-09
LTBR	ENSG00000111321	Alasoo_2018	macrophage	QTD000011	ENSG00000111321	rs10849448	G	A	-1.05001	0.109854	0.041974	0.017361	91.3598	TRUE	2.79311e-16
CAND1	ENSG00000111530	Alasoo_2018	macrophage	QTD000011	ENSG00000111530	rs10784619	C	T	1.03471	0.0782042	0.000802	0.015561	175.056	TRUE	5.45584e-26
MRPL51	ENSG00000111639	Alasoo_2018	macrophage	QTD000011	ENSG00000111639	rs7134136	T	G	-0.773803	0.100711	0.039295	0.016051	59.0347	TRUE	8.09321e-12
GNPTAB	ENSG00000111670	Alasoo_2018	macrophage	QTD000011	ENSG00000111670	rs919214	T	C	-0.928734	0.130969	0.025345	0.01913	50.2858	TRUE	1.38373e-10
SPSB2	ENSG00000111671	Alasoo_2018	macrophage	QTD000011	ENSG00000111671	rs12302749	T	C	0.746273	0.120121	-0.027381	0.017502	38.5974	TRUE	1.16865e-08
SASH1	ENSG00000111961	Alasoo_2018	macrophage	QTD000011	ENSG00000111961	rs9373555	A	G	-0.729316	0.108214	0.009655	0.0161	45.4218	TRUE	6.94305e-10
MTRF1L	ENSG00000112031	Alasoo_2018	macrophage	QTD000011	ENSG00000112031	rs3818126	G	A	-1.03451	0.148787	-0.029964	0.018305	48.3436	TRUE	2.96699e-10
KCTD20	ENSG00000112078	Alasoo_2018	macrophage	QTD000011	ENSG00000112078	rs1003250	C	T	-0.518381	0.0748681	0.028255	0.015506	47.9407	TRUE	3.58372e-10
MRPL18	ENSG00000112110	Alasoo_2018	macrophage	QTD000011	ENSG00000112110	rs2273827	A	C	-0.722399	0.103363	-0.001825	0.017412	48.8454	TRUE	1.72964e-10
MDGA1	ENSG00000112139	Alasoo_2018	macrophage	QTD000011	ENSG00000112139	rs6938061	G	A	-0.781462	0.101841	-0.005878	0.014966	58.8804	TRUE	5.16552e-12
FBXL4	ENSG00000112234	Alasoo_2018	macrophage	QTD000011	ENSG00000112234	rs2743878	T	C	-0.557036	0.0873307	0.000698	0.015277	40.6848	TRUE	3.67773e-09
VNN2	ENSG00000112303	Alasoo_2018	macrophage	QTD000011	ENSG00000112303	rs6942306	A	C	-0.775783	0.0759684	-0.002785	0.015259	104.283	TRUE	3.22601e-18
SMAP1	ENSG00000112305	Alasoo_2018	macrophage	QTD000011	ENSG00000112305	rs10945247	G	A	0.851175	0.103183	-0.034589	0.015353	68.0489	TRUE	3.89496e-13
GUCA1B	ENSG00000112599	Alasoo_2018	macrophage	QTD000011	ENSG00000112599	rs2180172	C	T	0.947214	0.0728552	-0.002781	0.014997	169.034	TRUE	2.2518e-25
DNPH1	ENSG00000112667	Alasoo_2018	macrophage	QTD000011	ENSG00000112667	rs6902806	T	C	-1.15428	0.154272	-0.005158	0.024327	55.982	TRUE	1.36177e-11
LY86	ENSG00000112799	Alasoo_2018	macrophage	QTD000011	ENSG00000112799	rs2092302	C	T	0.679636	0.105222	-0.004515	0.016576	41.7196	TRUE	2.6048e-09
NUDT12	ENSG00000112874	Alasoo_2018	macrophage	QTD000011	ENSG00000112874	rs7725090	A	C	-1.2048	0.13875	0.03215	0.020215	75.3987	TRUE	2.88983e-14
TENT4A	ENSG00000112941	Alasoo_2018	macrophage	QTD000011	ENSG00000112941	rs274715	G	A	0.658469	0.0996594	0.018826	0.016147	43.655	TRUE	1.54316e-09
DAP	ENSG00000112977	Alasoo_2018	macrophage	QTD000011	ENSG00000112977	rs267948	G	C	0.449885	0.0720815	-0.024366	0.015791	38.9543	TRUE	9.77776e-09
TMCO6	ENSG00000113119	Alasoo_2018	macrophage	QTD000011	ENSG00000113119	rs778583	T	C	-0.687607	0.103134	-0.011638	0.015709	44.4505	TRUE	1.0216e-09
MSH3	ENSG00000113318	Alasoo_2018	macrophage	QTD000011	ENSG00000113318	rs13154537	T	C	1.21059	0.172868	-0.023489	0.022138	49.0416	TRUE	2.00622e-10
IFT57	ENSG00000114446	Alasoo_2018	macrophage	QTD000011	ENSG00000114446	rs7614919	A	G	-0.462433	0.0713233	0.020887	0.015326	42.0373	TRUE	2.92491e-09
HHLA2	ENSG00000114455	Alasoo_2018	macrophage	QTD000011	ENSG00000114455	rs1463429	C	T	-1.0626	0.0850734	0.020009	0.015306	156.01	TRUE	7.13085e-24
PLXNA1	ENSG00000114554	Alasoo_2018	macrophage	QTD000011	ENSG00000114554	rs9832409	A	G	-0.672943	0.10376	-0.025479	0.016023	42.0627	TRUE	3.06264e-09
POLE4	ENSG00000115350	Alasoo_2018	macrophage	QTD000011	ENSG00000115350	rs3771800	C	T	0.846393	0.134716	-0.030779	0.015594	39.4735	TRUE	9.09477e-09
IL18R1	ENSG00000115604	Alasoo_2018	macrophage	QTD000011	ENSG00000115604	rs1035129	C	T	-0.682105	0.10052	0.008374	0.01386	46.0466	TRUE	5.43239e-10
STRN	ENSG00000115808	Alasoo_2018	macrophage	QTD000011	ENSG00000115808	rs79936484	C	T	1.0116	0.145566	-0.024892	0.02518	48.2945	TRUE	2.61277e-10
SLC1A4	ENSG00000115902	Alasoo_2018	macrophage	QTD000011	ENSG00000115902	rs7592468	G	A	-0.842375	0.116264	-0.012669	0.019092	52.4953	TRUE	5.24209e-11
AAK1	ENSG00000115977	Alasoo_2018	macrophage	QTD000011	ENSG00000115977	rs7579933	A	G	-0.862892	0.0778831	0.011702	0.015087	122.751	TRUE	2.47193e-20
GPX7	ENSG00000116157	Alasoo_2018	macrophage	QTD000011	ENSG00000116157	rs835344	A	G	0.782932	0.10057	-0.010862	0.014681	60.6054	TRUE	3.10234e-12
WRAP73	ENSG00000116213	Alasoo_2018	macrophage	QTD000011	ENSG00000116213	rs6697769	T	C	0.657873	0.0714273	-0.01652	0.016474	84.8312	TRUE	1.3382e-15
MFN2	ENSG00000116688	Alasoo_2018	macrophage	QTD000011	ENSG00000116688	rs2295281	T	C	-0.716153	0.105395	-0.020193	0.015118	46.1712	TRUE	6.23811e-10
CRYZ	ENSG00000116791	Alasoo_2018	macrophage	QTD000011	ENSG00000116791	rs28796647	G	C	-1.22589	0.0854916	-0.004951	0.015585	205.616	TRUE	8.25904e-29
GBP3	ENSG00000117226	Alasoo_2018	macrophage	QTD000011	ENSG00000117226	rs10922542	T	C	-0.965694	0.064767	0.004455	0.016446	222.316	TRUE	2.7085e-30
HSDL2	ENSG00000119471	Alasoo_2018	macrophage	QTD000011	ENSG00000119471	rs3813856	T	G	-0.560927	0.0831589	-0.003408	0.017345	45.4983	TRUE	6.12703e-10
EIF2B2	ENSG00000119718	Alasoo_2018	macrophage	QTD000011	ENSG00000119718	rs735452	T	C	0.764888	0.0694919	-0.002156	0.014806	121.151	TRUE	3.0499e-20
NUP43	ENSG00000120253	Alasoo_2018	macrophage	QTD000011	ENSG00000120253	rs9322217	T	A	-0.889562	0.106775	0.002988	0.01647	69.4086	TRUE	1.38405e-13
DNAJC15	ENSG00000120675	Alasoo_2018	macrophage	QTD000011	ENSG00000120675	rs74399583	A	T	-1.21499	0.121825	-0.000569	0.017916	99.4655	TRUE	1.22385e-17
WASHC3	ENSG00000120860	Alasoo_2018	macrophage	QTD000011	ENSG00000120860	rs11111162	G	A	-0.759784	0.103947	0.017301	0.01817	53.4265	TRUE	4.09604e-11
PYROXD1	ENSG00000121350	Alasoo_2018	macrophage	QTD000011	ENSG00000121350	rs7971245	A	G	-0.987858	0.111536	0.014785	0.015623	78.4439	TRUE	9.36014e-15
PILRB	ENSG00000121716	Alasoo_2018	macrophage	QTD000011	ENSG00000121716	rs2406255	C	T	1.36493	0.116169	0.021948	0.019123	138.051	TRUE	5.52113e-22
LAX1	ENSG00000122188	Alasoo_2018	macrophage	QTD000011	ENSG00000122188	rs7547110	C	G	-0.667752	0.104437	-0.024796	0.015664	40.881	TRUE	4.86237e-09
PMS2	ENSG00000122512	Alasoo_2018	macrophage	QTD000011	ENSG00000122512	rs10244591	C	G	0.843787	0.111657	-0.017481	0.021382	57.1076	TRUE	1.09667e-11
CCZ1	ENSG00000122674	Alasoo_2018	macrophage	QTD000011	ENSG00000122674	rs7807287	G	A	1.06103	0.131924	-0.004086	0.016402	64.6856	TRUE	6.84658e-13
SMU1	ENSG00000122692	Alasoo_2018	macrophage	QTD000011	ENSG00000122692	rs2274769	A	G	-0.263712	0.0421216	0.007824	0.015242	39.1968	TRUE	7.23972e-09
SPRYD7	ENSG00000123178	Alasoo_2018	macrophage	QTD000011	ENSG00000123178	rs790944	A	C	0.708323	0.104674	0.052805	0.02021	45.7915	TRUE	9.45988e-10
EBPL	ENSG00000123179	Alasoo_2018	macrophage	QTD000011	ENSG00000123179	rs1407636	T	G	-0.69527	0.100353	-0.007104	0.01727	48.0006	TRUE	2.53991e-10
OPTN	ENSG00000123240	Alasoo_2018	macrophage	QTD000011	ENSG00000123240	rs7098640	C	T	-0.716131	0.096204	0.007877	0.01695	55.4113	TRUE	1.78104e-11
EEF1AKMT3	ENSG00000123427	Alasoo_2018	macrophage	QTD000011	ENSG00000123427	rs2072052	C	A	0.868363	0.132202	-0.039598	0.014883	43.1446	TRUE	2.50788e-09
TNFAIP6	ENSG00000123610	Alasoo_2018	macrophage	QTD000011	ENSG00000123610	rs3911277	G	A	-0.712466	0.111622	0.020945	0.014848	40.7407	TRUE	4.85432e-09
EXOSC9	ENSG00000123737	Alasoo_2018	macrophage	QTD000011	ENSG00000123737	rs11731570	C	T	0.937409	0.0673494	0.017552	0.015276	193.727	TRUE	1.38491e-27
VAPB	ENSG00000124164	Alasoo_2018	macrophage	QTD000011	ENSG00000124164	rs2268915	C	G	0.620789	0.0988124	0.000527	0.015582	39.4698	TRUE	5.8718e-09
ATP8A1	ENSG00000124406	Alasoo_2018	macrophage	QTD000011	ENSG00000124406	rs12503784	C	T	-0.793388	0.10073	0.01743	0.015401	62.0374	TRUE	2.13719e-12
PEX6	ENSG00000124587	Alasoo_2018	macrophage	QTD000011	ENSG00000124587	rs9986447	G	A	1.00439	0.0703428	-0.011921	0.015464	203.876	TRUE	1.43539e-28
NQO2	ENSG00000124588	Alasoo_2018	macrophage	QTD000011	ENSG00000124588	rs6904987	T	C	-1.16414	0.167309	-0.016734	0.017661	48.4141	TRUE	2.50063e-10
BBS2	ENSG00000125124	Alasoo_2018	macrophage	QTD000011	ENSG00000125124	rs4783943	A	G	-0.687247	0.0978713	-0.029551	0.017894	49.3077	TRUE	2.13483e-10
GRK4	ENSG00000125388	Alasoo_2018	macrophage	QTD000011	ENSG00000125388	rs2488813	A	T	-0.571793	0.0740356	-0.002704	0.01755	59.6481	TRUE	3.73293e-12
MMP24OS	ENSG00000126005	Alasoo_2018	macrophage	QTD000011	ENSG00000126005	rs627106	T	C	0.800959	0.12222	-0.013425	0.017471	42.9473	TRUE	1.81064e-09
IGFLR1	ENSG00000126246	Alasoo_2018	macrophage	QTD000011	ENSG00000126246	rs112500848	T	C	1.18704	0.113001	-0.034724	0.023928	110.348	TRUE	9.45327e-19
GPR42	ENSG00000126251	Alasoo_2018	macrophage	QTD000011	ENSG00000126251	rs4806152	C	A	-0.607217	0.0838135	0.000981	0.017331	52.488	TRUE	4.54761e-11
DNAJC8	ENSG00000126698	Alasoo_2018	macrophage	QTD000011	ENSG00000126698	rs482941	C	T	-1.14669	0.0975324	-0.014894	0.016798	138.227	TRUE	4.78095e-22
DYNC2I1	ENSG00000126870	Alasoo_2018	macrophage	QTD000011	ENSG00000126870	rs28679564	G	C	-0.98303	0.136484	0.037851	0.017422	51.8764	TRUE	9.4253e-11
FGD3	ENSG00000127084	Alasoo_2018	macrophage	QTD000011	ENSG00000127084	rs6479442	C	A	0.709981	0.0997324	0.023949	0.014747	50.6782	TRUE	1.27787e-10
HELB	ENSG00000127311	Alasoo_2018	macrophage	QTD000011	ENSG00000127311	rs11176120	A	G	0.66555	0.0746065	0.026522	0.015401	79.5808	TRUE	8.28862e-15
EMC1	ENSG00000127463	Alasoo_2018	macrophage	QTD000011	ENSG00000127463	rs3748761	G	C	-0.42803	0.0653645	0.014543	0.014652	42.881	TRUE	1.95509e-09
F2RL3	ENSG00000127533	Alasoo_2018	macrophage	QTD000011	ENSG00000127533	rs77379139	G	C	1.00402	0.149816	0.024815	0.023407	44.9126	TRUE	9.40573e-10
HIP1	ENSG00000127946	Alasoo_2018	macrophage	QTD000011	ENSG00000127946	rs1179625	G	A	0.589277	0.0799827	0.017448	0.014951	54.2809	TRUE	3.15366e-11
STEAP4	ENSG00000127954	Alasoo_2018	macrophage	QTD000011	ENSG00000127954	rs10249132	A	C	0.827189	0.0790086	0.010831	0.018209	109.613	TRUE	8.1728e-19
ADORA2A	ENSG00000128271	Alasoo_2018	macrophage	QTD000011	ENSG00000128271	rs140335	C	T	0.671967	0.0898687	-0.020167	0.015341	55.9086	TRUE	1.86415e-11
A4GALT	ENSG00000128274	Alasoo_2018	macrophage	QTD000011	ENSG00000128274	rs130335	C	T	-0.873743	0.0797938	-0.019511	0.015478	119.903	TRUE	6.32901e-20
CCDC32	ENSG00000128891	Alasoo_2018	macrophage	QTD000011	ENSG00000128891	rs11855334	T	C	0.361449	0.0563512	1.5e-05	0.014864	41.1422	TRUE	3.0534e-09
IVD	ENSG00000128928	Alasoo_2018	macrophage	QTD000011	ENSG00000128928	rs7165012	G	A	0.598776	0.0856093	-0.026268	0.014905	48.92	TRUE	2.50138e-10
KNSTRN	ENSG00000128944	Alasoo_2018	macrophage	QTD000011	ENSG00000128944	rs8040755	T	C	1.07647	0.13394	0.012826	0.021817	64.5927	TRUE	7.69702e-13
ARPP19	ENSG00000128989	Alasoo_2018	macrophage	QTD000011	ENSG00000128989	rs11853452	A	G	-0.818965	0.12697	-0.01917	0.024115	41.6034	TRUE	3.08935e-09
ANAPC13	ENSG00000129055	Alasoo_2018	macrophage	QTD000011	ENSG00000129055	rs9876658	A	G	1.18764	0.0799253	-0.001619	0.015924	220.801	TRUE	3.40056e-30
PHF20L1	ENSG00000129292	Alasoo_2018	macrophage	QTD000011	ENSG00000129292	rs235432	A	C	0.998361	0.0704848	-0.016905	0.014897	200.625	TRUE	3.2395e-28
SLC44A2	ENSG00000129353	Alasoo_2018	macrophage	QTD000011	ENSG00000129353	rs62129985	C	T	0.971776	0.11159	0.031647	0.01553	75.8371	TRUE	2.81675e-14
PGAP6	ENSG00000129925	Alasoo_2018	macrophage	QTD000011	ENSG00000129925	rs540	C	T	-0.69266	0.110115	0.013274	0.015847	39.5683	TRUE	6.7999e-09
PHF10	ENSG00000130024	Alasoo_2018	macrophage	QTD000011	ENSG00000130024	rs7761105	C	T	0.442953	0.0721996	-0.004228	0.017066	37.6397	TRUE	1.25164e-08
CDC16	ENSG00000130177	Alasoo_2018	macrophage	QTD000011	ENSG00000130177	rs7994573	C	T	0.729181	0.108843	-0.006186	0.01814	44.8817	TRUE	7.99409e-10
MAS1	ENSG00000130368	Alasoo_2018	macrophage	QTD000011	ENSG00000130368	rs6907509	T	C	-0.936162	0.101279	0.004382	0.015997	85.4404	TRUE	8.64642e-16
NDUFA10	ENSG00000130414	Alasoo_2018	macrophage	QTD000011	ENSG00000130414	rs10166776	A	G	-0.605686	0.0870277	0.020995	0.017293	48.4373	TRUE	2.69859e-10
NDUFA2	ENSG00000131495	Alasoo_2018	macrophage	QTD000011	ENSG00000131495	rs778587	T	C	-0.782802	0.111205	0.002083	0.015667	49.5513	TRUE	1.34361e-10
NINJ1	ENSG00000131669	Alasoo_2018	macrophage	QTD000011	ENSG00000131669	rs13297094	G	C	-0.866257	0.139723	0.011911	0.019	38.4377	TRUE	9.96134e-09
RAMP1	ENSG00000132329	Alasoo_2018	macrophage	QTD000011	ENSG00000132329	rs35144474	G	T	0.860828	0.116416	0.012588	0.01743	54.6773	TRUE	2.48233e-11
IGHMBP2	ENSG00000132740	Alasoo_2018	macrophage	QTD000011	ENSG00000132740	rs10896386	T	C	0.760739	0.089214	-0.001393	0.016623	72.7119	TRUE	4.55491e-14
CPLANE2	ENSG00000132881	Alasoo_2018	macrophage	QTD000011	ENSG00000132881	rs1008529	A	G	-0.675789	0.0819116	0.016814	0.017632	68.0662	TRUE	2.67887e-13
DSTYK	ENSG00000133059	Alasoo_2018	macrophage	QTD000011	ENSG00000133059	rs2077358	G	A	1.23217	0.148754	-0.030349	0.019311	68.6126	TRUE	2.66134e-13
SLC41A1	ENSG00000133065	Alasoo_2018	macrophage	QTD000011	ENSG00000133065	rs1772143	A	T	0.718252	0.110109	0.048334	0.014484	42.5508	TRUE	3.66977e-09
TMCC2	ENSG00000133069	Alasoo_2018	macrophage	QTD000011	ENSG00000133069	rs11240402	A	G	1.17503	0.146389	-0.032006	0.019309	64.4289	TRUE	1.09474e-12
COG6	ENSG00000133103	Alasoo_2018	macrophage	QTD000011	ENSG00000133103	rs4129745	G	A	-0.526102	0.0487524	0.001429	0.01665	116.452	TRUE	1.05955e-19
GIMAP4	ENSG00000133574	Alasoo_2018	macrophage	QTD000011	ENSG00000133574	rs62491782	G	A	0.413372	0.0660953	0.008103	0.015799	39.1148	TRUE	7.50814e-09
IMPA1	ENSG00000133731	Alasoo_2018	macrophage	QTD000011	ENSG00000133731	rs2306917	T	C	0.950323	0.140831	-0.007576	0.022665	45.5351	TRUE	6.2539e-10
THUMPD3	ENSG00000134077	Alasoo_2018	macrophage	QTD000011	ENSG00000134077	rs2600196	G	A	-0.758994	0.119669	-0.022282	0.02115	40.2266	TRUE	5.56702e-09
GSTM3	ENSG00000134202	Alasoo_2018	macrophage	QTD000011	ENSG00000134202	rs1332018	T	G	1.05511	0.0753275	-0.014393	0.015668	196.195	TRUE	7.70847e-28
PTGFRN	ENSG00000134247	Alasoo_2018	macrophage	QTD000011	ENSG00000134247	rs141259683	C	G	0.77811	0.0983463	0.030103	0.022324	62.5988	TRUE	1.80861e-12
AP4B1	ENSG00000134262	Alasoo_2018	macrophage	QTD000011	ENSG00000134262	rs34857922	T	C	0.752863	0.0953704	-0.138151	0.015337	62.3167	TRUE	1.30665e-11
IL2RA	ENSG00000134460	Alasoo_2018	macrophage	QTD000011	ENSG00000134460	rs12722497	A	C	1.3646	0.18801	-0.04106	0.024781	52.6804	TRUE	6.11727e-11
PIWIL4	ENSG00000134627	Alasoo_2018	macrophage	QTD000011	ENSG00000134627	rs556489	A	G	0.565941	0.07403	-0.002034	0.015488	58.4422	TRUE	5.6247e-12
GNL2	ENSG00000134697	Alasoo_2018	macrophage	QTD000011	ENSG00000134697	rs6700965	G	A	0.624558	0.0700448	-0.032461	0.014926	79.5049	TRUE	9.52822e-15
TIMM10	ENSG00000134809	Alasoo_2018	macrophage	QTD000011	ENSG00000134809	rs2649662	C	A	-0.935628	0.113927	0.046992	0.018498	67.4455	TRUE	5.14739e-13
ARHGAP32	ENSG00000134909	Alasoo_2018	macrophage	QTD000011	ENSG00000134909	rs650394	T	C	1.46644	0.144559	0.005431	0.020799	102.905	TRUE	4.8953e-18
ADAMTS8	ENSG00000134917	Alasoo_2018	macrophage	QTD000011	ENSG00000134917	rs747249	G	A	-0.816355	0.0754587	0.003533	0.016044	117.041	TRUE	9.47999e-20
TEC	ENSG00000135605	Alasoo_2018	macrophage	QTD000011	ENSG00000135605	rs2883132	C	A	0.487829	0.0769398	0.012755	0.014006	40.2007	TRUE	5.30779e-09
DYSF	ENSG00000135636	Alasoo_2018	macrophage	QTD000011	ENSG00000135636	rs2542537	G	T	1.61554	0.198227	0.011873	0.022341	66.4217	TRUE	4.09205e-13
AGT	ENSG00000135744	Alasoo_2018	macrophage	QTD000011	ENSG00000135744	rs5050	G	T	1.62431	0.167461	0.021774	0.019914	94.0829	TRUE	8.25494e-17
GLUL	ENSG00000135821	Alasoo_2018	macrophage	QTD000011	ENSG00000135821	rs12734496	A	G	-1.2556	0.201055	0.001304	0.020948	39.0007	TRUE	7.08657e-09
NEK3	ENSG00000136098	Alasoo_2018	macrophage	QTD000011	ENSG00000136098	rs66849828	A	C	0.943984	0.0961813	-0.008856	0.015924	96.327	TRUE	3.62092e-17
IL36G	ENSG00000136688	Alasoo_2018	macrophage	QTD000011	ENSG00000136688	rs4848312	G	A	-0.810497	0.0975519	0.007631	0.015135	69.029	TRUE	1.69613e-13
IL36A	ENSG00000136694	Alasoo_2018	macrophage	QTD000011	ENSG00000136694	rs4848311	G	A	-0.90031	0.117298	0.008118	0.01514	58.9119	TRUE	5.25457e-12
IL36B	ENSG00000136696	Alasoo_2018	macrophage	QTD000011	ENSG00000136696	rs2197578	A	G	-1.06971	0.114066	0.007307	0.015072	87.9467	TRUE	4.24576e-16
TMOD1	ENSG00000136842	Alasoo_2018	macrophage	QTD000011	ENSG00000136842	rs10739429	A	T	0.895915	0.122297	0.007451	0.015538	53.6663	TRUE	3.32352e-11
SLC2A8	ENSG00000136856	Alasoo_2018	macrophage	QTD000011	ENSG00000136856	rs3802364	C	T	-0.626318	0.087896	-0.010416	0.014608	50.7752	TRUE	9.85267e-11
STX17	ENSG00000136874	Alasoo_2018	macrophage	QTD000011	ENSG00000136874	rs7873746	C	A	0.338124	0.0478649	0.008066	0.015629	49.902	TRUE	1.30609e-10
PSMB7	ENSG00000136930	Alasoo_2018	macrophage	QTD000011	ENSG00000136930	rs41274370	T	C	-0.873853	0.116076	-0.000243	0.037705	56.675	TRUE	1.01096e-11
GRHPR	ENSG00000137106	Alasoo_2018	macrophage	QTD000011	ENSG00000137106	rs7856656	T	C	1.16819	0.0894886	-0.005609	0.016354	170.409	TRUE	1.7626e-25
SPTBN5	ENSG00000137877	Alasoo_2018	macrophage	QTD000011	ENSG00000137877	rs11070353	A	G	-0.825324	0.0739947	-0.005191	0.015198	124.408	TRUE	1.37443e-20
PNPT1	ENSG00000138035	Alasoo_2018	macrophage	QTD000011	ENSG00000138035	rs782629	G	A	-0.463508	0.0690484	-0.005426	0.014734	45.0617	TRUE	7.49307e-10
SPPL2A	ENSG00000138600	Alasoo_2018	macrophage	QTD000011	ENSG00000138600	rs2574755	C	T	0.574043	0.0865381	0.01897	0.014841	44.0022	TRUE	1.37565e-09
PDE5A	ENSG00000138735	Alasoo_2018	macrophage	QTD000011	ENSG00000138735	rs1155577	T	C	0.532365	0.0623157	-0.022002	0.014849	72.9834	TRUE	6.17547e-14
NAAA	ENSG00000138744	Alasoo_2018	macrophage	QTD000011	ENSG00000138744	rs112197434	T	A	-0.76232	0.109395	0.043579	0.017053	48.5601	TRUE	3.43029e-10
FBN2	ENSG00000138829	Alasoo_2018	macrophage	QTD000011	ENSG00000138829	rs10055617	G	T	0.720416	0.103692	-0.034599	0.026352	48.2699	TRUE	2.88575e-10
VAMP1	ENSG00000139190	Alasoo_2018	macrophage	QTD000011	ENSG00000139190	rs12964	C	T	-0.829687	0.120911	-0.052763	0.01416	47.0866	TRUE	7.43748e-10
POC1B	ENSG00000139323	Alasoo_2018	macrophage	QTD000011	ENSG00000139323	rs7961863	C	T	1.05579	0.0770526	-0.004856	0.017768	187.75	TRUE	3.59938e-27
RAB20	ENSG00000139832	Alasoo_2018	macrophage	QTD000011	ENSG00000139832	rs331596	C	T	0.887798	0.131633	0.010583	0.017655	45.4882	TRUE	6.76034e-10
CBLN3	ENSG00000139899	Alasoo_2018	macrophage	QTD000011	ENSG00000139899	rs1956905	G	C	0.616455	0.0898541	-0.002038	0.016448	47.0681	TRUE	3.35017e-10
MAN2C1	ENSG00000140400	Alasoo_2018	macrophage	QTD000011	ENSG00000140400	rs74422833	T	C	0.761744	0.123018	0.006499	0.022895	47.1274	TRUE	9.64605e-09
MAN2C1	ENSG00000140400	Alasoo_2018	macrophage	QTD000011	ENSG00000140400	rs11547316	G	A	0.91858	0.145545	-0.013874	0.025966	47.1274	TRUE	5.69611e-09
MAN2C1	ENSG00000140400	Alasoo_2018	macrophage	QTD000011	ENSG00000140400	rs9920034	T	A	0.703058	0.0884319	-0.00924	0.017793	47.1274	TRUE	1.21226e-12
MYLK3	ENSG00000140795	Alasoo_2018	macrophage	QTD000011	ENSG00000140795	rs712816	A	T	-0.730575	0.111867	-0.0133	0.0223	42.6506	TRUE	1.98929e-09
NUDT7	ENSG00000140876	Alasoo_2018	macrophage	QTD000011	ENSG00000140876	rs111624352	C	T	1.35949	0.215124	0.056664	0.065838	39.9369	TRUE	7.82329e-09
GALNS	ENSG00000141012	Alasoo_2018	macrophage	QTD000011	ENSG00000141012	rs7188484	T	G	-0.884866	0.119743	-0.011952	0.016646	54.6078	TRUE	2.50329e-11
FN3KRP	ENSG00000141560	Alasoo_2018	macrophage	QTD000011	ENSG00000141560	rs2280251	C	G	-0.718837	0.104357	-0.019254	0.016037	47.448	TRUE	3.80771e-10
NARF	ENSG00000141562	Alasoo_2018	macrophage	QTD000011	ENSG00000141562	rs59024561	A	T	1.53224	0.216048	-0.113006	0.04008	50.2983	TRUE	2.08272e-10
NT5C3B	ENSG00000141698	Alasoo_2018	macrophage	QTD000011	ENSG00000141698	rs1043007	G	C	-1.0456	0.108753	0.014127	0.016415	92.4376	TRUE	1.24582e-16
DUS3L	ENSG00000141994	Alasoo_2018	macrophage	QTD000011	ENSG00000141994	rs2436488	A	G	-0.690674	0.0851309	-0.029059	0.021904	65.8221	TRUE	6.38739e-13
TMEM91	ENSG00000142046	Alasoo_2018	macrophage	QTD000011	ENSG00000142046	rs11549936	A	C	-0.918392	0.147773	0.000403	0.02302	38.6248	TRUE	8.1299e-09
TRPM2	ENSG00000142185	Alasoo_2018	macrophage	QTD000011	ENSG00000142185	rs2096860	T	G	-0.922909	0.1371	-0.028599	0.019903	45.3151	TRUE	8.86924e-10
ARHGEF19	ENSG00000142632	Alasoo_2018	macrophage	QTD000011	ENSG00000142632	rs221035	A	G	-0.701355	0.0924956	-0.002709	0.017306	57.4955	TRUE	7.88248e-12
C1orf216	ENSG00000142686	Alasoo_2018	macrophage	QTD000011	ENSG00000142686	rs629773	G	A	-1.10892	0.169863	0.098896	0.024861	42.619	TRUE	4.31796e-09
NBPF3	ENSG00000142794	Alasoo_2018	macrophage	QTD000011	ENSG00000142794	rs10916990	A	T	-0.797903	0.0830525	-0.015629	0.014641	92.2985	TRUE	1.37838e-16
THNSL2	ENSG00000144115	Alasoo_2018	macrophage	QTD000011	ENSG00000144115	rs6547757	C	G	1.04425	0.123973	-0.02251	0.018339	70.9504	TRUE	1.15646e-13
DGKQ	ENSG00000145214	Alasoo_2018	macrophage	QTD000011	ENSG00000145214	rs3733349	T	C	0.980919	0.0878241	0.050008	0.014441	124.75	TRUE	3.5533e-20
RNF175	ENSG00000145428	Alasoo_2018	macrophage	QTD000011	ENSG00000145428	rs17279573	G	A	0.797977	0.12045	0.000607	0.020226	43.8902	TRUE	1.07764e-09
CYP4V2	ENSG00000145476	Alasoo_2018	macrophage	QTD000011	ENSG00000145476	rs7663027	C	G	-0.906748	0.136228	-7e-06	0.016166	44.3037	TRUE	9.15723e-10
SRD5A1	ENSG00000145545	Alasoo_2018	macrophage	QTD000011	ENSG00000145545	rs248805	G	A	0.809676	0.102789	-0.006059	0.015245	62.0482	TRUE	1.73924e-12
YIPF5	ENSG00000145817	Alasoo_2018	macrophage	QTD000011	ENSG00000145817	rs7704225	A	G	-0.433289	0.0675893	-0.018937	0.02124	41.096	TRUE	3.80819e-09
TIMD4	ENSG00000145850	Alasoo_2018	macrophage	QTD000011	ENSG00000145850	rs6882076	C	T	-0.826798	0.123244	0.006201	0.014828	45.0057	TRUE	7.71534e-10
PCYOX1L	ENSG00000145882	Alasoo_2018	macrophage	QTD000011	ENSG00000145882	rs2270682	A	G	0.848456	0.0999078	-0.01096	0.016554	72.1207	TRUE	6.54617e-14
MMUT	ENSG00000146085	Alasoo_2018	macrophage	QTD000011	ENSG00000146085	rs62411930	G	A	1.24491	0.0920419	-0.004256	0.015303	182.938	TRUE	1.02928e-26
ABRACL	ENSG00000146386	Alasoo_2018	macrophage	QTD000011	ENSG00000146386	rs12196247	A	G	-0.980663	0.141551	0.00348	0.017128	47.997	TRUE	2.42519e-10
SSC4D	ENSG00000146700	Alasoo_2018	macrophage	QTD000011	ENSG00000146700	rs62476846	C	A	0.64868	0.100493	-0.027463	0.014772	41.6667	TRUE	3.77722e-09
TMEM209	ENSG00000146842	Alasoo_2018	macrophage	QTD000011	ENSG00000146842	rs11984107	C	T	-1.50142	0.168374	-0.003783	0.032293	79.516	TRUE	5.2276e-15
CCDC25	ENSG00000147419	Alasoo_2018	macrophage	QTD000011	ENSG00000147419	rs1841311	A	G	-0.83908	0.101802	-0.01213	0.014788	67.9351	TRUE	2.67689e-13
NAPRT	ENSG00000147813	Alasoo_2018	macrophage	QTD000011	ENSG00000147813	rs9657360	T	C	0.987302	0.0776211	0.033122	0.01827	161.786	TRUE	2.2493e-24
FRA10AC1	ENSG00000148690	Alasoo_2018	macrophage	QTD000011	ENSG00000148690	rs1998840	G	T	1.03698	0.139113	0.020384	0.02344	55.5655	TRUE	1.86885e-11
HSD17B12	ENSG00000149084	Alasoo_2018	macrophage	QTD000011	ENSG00000149084	rs1061810	A	C	-1.17693	0.0888883	0.009009	0.016039	175.312	TRUE	6.25655e-26
MIA2	ENSG00000150527	Alasoo_2018	macrophage	QTD000011	ENSG00000150527	rs1897792	A	C	1.1051	0.077248	-0.018658	0.018101	204.658	TRUE	1.32183e-28
TMEM263	ENSG00000151135	Alasoo_2018	macrophage	QTD000011	ENSG00000151135	rs4964193	T	C	-0.395133	0.0571801	0.008047	0.01427	47.7526	TRUE	2.87222e-10
UBE3B	ENSG00000151148	Alasoo_2018	macrophage	QTD000011	ENSG00000151148	rs55990265	T	C	0.593423	0.0937961	-0.036051	0.029593	40.0276	TRUE	6.23892e-09
RAD9B	ENSG00000151164	Alasoo_2018	macrophage	QTD000011	ENSG00000151164	rs111298771	T	C	1.15409	0.126466	-0.053012	0.017239	83.2783	TRUE	3.81931e-15
GXYLT1	ENSG00000151233	Alasoo_2018	macrophage	QTD000011	ENSG00000151233	rs7972807	T	C	-0.647796	0.105668	-0.03557	0.015565	37.5828	TRUE	1.96979e-08
EXT2	ENSG00000151348	Alasoo_2018	macrophage	QTD000011	ENSG00000151348	rs12365753	A	G	-0.400316	0.0644033	-0.027678	0.015587	38.6358	TRUE	1.19924e-08
C4orf33	ENSG00000151470	Alasoo_2018	macrophage	QTD000011	ENSG00000151470	rs337275	C	T	-0.722058	0.0673871	-0.014141	0.020042	114.813	TRUE	2.05007e-19
FRMD4A	ENSG00000151474	Alasoo_2018	macrophage	QTD000011	ENSG00000151474	rs999855	A	G	0.898948	0.119062	-0.025109	0.014687	57.0063	TRUE	1.3821e-11
QDPR	ENSG00000151552	Alasoo_2018	macrophage	QTD000011	ENSG00000151552	rs28382333	T	C	-0.775063	0.0988984	0.017345	0.017474	61.418	TRUE	2.51809e-12
DPYSL4	ENSG00000151640	Alasoo_2018	macrophage	QTD000011	ENSG00000151640	rs11598464	C	G	-0.584619	0.0853876	0.01896	0.01439	46.8766	TRUE	4.71998e-10
MFSD6	ENSG00000151690	Alasoo_2018	macrophage	QTD000011	ENSG00000151690	rs10183538	C	T	-0.843941	0.126802	0.011149	0.015251	44.2968	TRUE	1.08227e-09
CENPU	ENSG00000151725	Alasoo_2018	macrophage	QTD000011	ENSG00000151725	rs3796689	A	C	-0.44067	0.0669999	-0.016613	0.016682	43.2592	TRUE	1.71855e-09
ARL14EP	ENSG00000152219	Alasoo_2018	macrophage	QTD000011	ENSG00000152219	rs1933337	A	C	-0.914094	0.149231	-0.00456	0.015989	37.5201	TRUE	1.32433e-08
ATG10	ENSG00000152348	Alasoo_2018	macrophage	QTD000011	ENSG00000152348	rs2406911	G	A	-0.891921	0.0930278	0.012539	0.015043	91.9237	TRUE	1.42672e-16
CLEC4F	ENSG00000152672	Alasoo_2018	macrophage	QTD000011	ENSG00000152672	rs2075222	C	A	-0.706592	0.0879929	0.016603	0.015876	64.4825	TRUE	9.13782e-13
DYNLT5	ENSG00000152760	Alasoo_2018	macrophage	QTD000011	ENSG00000152760	rs473470	T	C	-1.28531	0.090307	-0.011114	0.01604	202.569	TRUE	1.79366e-28
C16orf89	ENSG00000153446	Alasoo_2018	macrophage	QTD000011	ENSG00000153446	rs7203046	C	T	-1.05856	0.114779	-0.009024	0.021269	85.0562	TRUE	1.02441e-15
DGKE	ENSG00000153933	Alasoo_2018	macrophage	QTD000011	ENSG00000153933	rs2235092	A	G	-0.857254	0.0953834	-0.029712	0.015717	80.7743	TRUE	5.92913e-15
THY1	ENSG00000154096	Alasoo_2018	macrophage	QTD000011	ENSG00000154096	rs11217279	A	G	-0.489354	0.0735515	-0.044668	0.016835	44.2653	TRUE	1.74681e-09
DNAAF1	ENSG00000154099	Alasoo_2018	macrophage	QTD000011	ENSG00000154099	rs1804500	A	C	0.797116	0.0932978	0.002527	0.015273	72.9962	TRUE	4.24435e-14
TBCEL	ENSG00000154114	Alasoo_2018	macrophage	QTD000011	ENSG00000154114	rs11218137	C	T	0.986444	0.147663	-0.009185	0.018487	44.6274	TRUE	9.12676e-10
PITPNC1	ENSG00000154217	Alasoo_2018	macrophage	QTD000011	ENSG00000154217	rs8072057	T	C	0.848329	0.110003	0.004456	0.015672	59.473	TRUE	4.09289e-12
C21orf91	ENSG00000154642	Alasoo_2018	macrophage	QTD000011	ENSG00000154642	rs417463	A	G	-0.863293	0.0789619	-0.022643	0.015777	119.531	TRUE	7.52484e-20
JAM2	ENSG00000154721	Alasoo_2018	macrophage	QTD000011	ENSG00000154721	rs2829841	T	C	1.01277	0.163069	-0.008199	0.022123	38.5726	TRUE	8.98622e-09
TTC39B	ENSG00000155158	Alasoo_2018	macrophage	QTD000011	ENSG00000155158	rs675849	C	T	-1.12315	0.114549	0.0218	0.022482	96.1375	TRUE	4.37076e-17
SETD9	ENSG00000155542	Alasoo_2018	macrophage	QTD000011	ENSG00000155542	rs7702800	T	C	1.20633	0.132077	-0.016833	0.018865	83.4215	TRUE	1.94966e-15
TMEM237	ENSG00000155755	Alasoo_2018	macrophage	QTD000011	ENSG00000155755	rs12470639	G	A	0.799834	0.129627	-0.023592	0.015302	38.0723	TRUE	1.40743e-08
TMBIM4	ENSG00000155957	Alasoo_2018	macrophage	QTD000011	ENSG00000155957	rs11176065	T	C	-1.11233	0.0976521	-0.014448	0.015998	129.749	TRUE	4.18651e-21
ADK	ENSG00000156110	Alasoo_2018	macrophage	QTD000011	ENSG00000156110	rs67594352	C	T	1.30095	0.148127	-0.000341	0.021237	77.1352	TRUE	1.07499e-14
AP3S2	ENSG00000157823	Alasoo_2018	macrophage	QTD000011	ENSG00000157823	rs11629791	G	A	-0.721595	0.0980624	0.050036	0.017605	54.1479	TRUE	5.20448e-11
COPG2	ENSG00000158623	Alasoo_2018	macrophage	QTD000011	ENSG00000158623	rs10863	G	A	1.00624	0.124093	0.053793	0.021421	65.7519	TRUE	9.04893e-13
PKD1L1	ENSG00000158683	Alasoo_2018	macrophage	QTD000011	ENSG00000158683	rs6943832	C	T	0.666873	0.105286	-0.025637	0.015333	40.1185	TRUE	6.53916e-09
HLCS	ENSG00000159267	Alasoo_2018	macrophage	QTD000011	ENSG00000159267	rs2409867	A	C	-0.713178	0.0944591	-0.005311	0.01475	57.0044	TRUE	9.84616e-12
ZYX	ENSG00000159840	Alasoo_2018	macrophage	QTD000011	ENSG00000159840	rs12703529	T	C	-0.822306	0.121266	0.009505	0.017706	45.9821	TRUE	5.51876e-10
NDUFV3	ENSG00000160194	Alasoo_2018	macrophage	QTD000011	ENSG00000160194	rs4148974	T	C	-1.47972	0.122486	-0.058677	0.029302	145.944	TRUE	1.02542e-22
GATD3A	ENSG00000160221	Alasoo_2018	macrophage	QTD000011	ENSG00000160221	rs2255828	T	G	1.29818	0.0954512	0.002083	0.019	184.972	TRUE	6.15808e-27
VPS28	ENSG00000160948	Alasoo_2018	macrophage	QTD000011	ENSG00000160948	rs117891721	T	C	1.34691	0.160346	0.032748	0.031438	70.5604	TRUE	1.22603e-13
ZNF333	ENSG00000160961	Alasoo_2018	macrophage	QTD000011	ENSG00000160961	rs10407394	G	A	-0.534177	0.067974	-0.018854	0.016061	61.7568	TRUE	2.37483e-12
LEMD2	ENSG00000161904	Alasoo_2018	macrophage	QTD000011	ENSG00000161904	rs11752297	C	G	-0.596792	0.0725524	0.099617	0.014366	67.6616	TRUE	1.36881e-12
OMA1	ENSG00000162600	Alasoo_2018	macrophage	QTD000011	ENSG00000162600	rs232822	T	C	-0.764324	0.116045	-0.001007	0.016486	43.3813	TRUE	1.31604e-09
TYW3	ENSG00000162623	Alasoo_2018	macrophage	QTD000011	ENSG00000162623	rs28796647	G	C	-1.02842	0.0920034	-0.004951	0.015585	124.949	TRUE	1.1882e-20
FLVCR1	ENSG00000162769	Alasoo_2018	macrophage	QTD000011	ENSG00000162769	rs12036853	T	A	0.729171	0.110325	-0.011633	0.017708	43.6828	TRUE	1.35008e-09
B3GALNT2	ENSG00000162885	Alasoo_2018	macrophage	QTD000011	ENSG00000162885	rs2270538	A	G	-0.592486	0.085169	-0.012448	0.015784	48.3942	TRUE	2.41758e-10
CLHC1	ENSG00000162994	Alasoo_2018	macrophage	QTD000011	ENSG00000162994	rs17046778	G	T	1.10887	0.132968	-0.048374	0.020941	69.5452	TRUE	2.3574e-13
RPL9	ENSG00000163682	Alasoo_2018	macrophage	QTD000011	ENSG00000163682	rs2687956	C	T	-1.04782	0.100746	-0.004431	0.016612	108.173	TRUE	1.10866e-18
UVSSA	ENSG00000163945	Alasoo_2018	macrophage	QTD000011	ENSG00000163945	rs111700625	T	C	1.97804	0.186945	-0.023262	0.035125	111.955	TRUE	4.36945e-19
F2RL2	ENSG00000164220	Alasoo_2018	macrophage	QTD000011	ENSG00000164220	rs2431350	G	C	-0.661705	0.0880062	-0.007021	0.016141	56.533	TRUE	1.18937e-11
ERAP2	ENSG00000164308	Alasoo_2018	macrophage	QTD000011	ENSG00000164308	rs27436	C	T	-1.16198	0.084925	-0.020073	0.014105	187.209	TRUE	6.17512e-27
NSA2	ENSG00000164346	Alasoo_2018	macrophage	QTD000011	ENSG00000164346	rs7732440	T	C	1.15374	0.153393	0.020787	0.023389	56.5724	TRUE	1.32286e-11
METTL27	ENSG00000165171	Alasoo_2018	macrophage	QTD000011	ENSG00000165171	rs4255023	T	C	-0.880336	0.117918	0.020446	0.016759	55.7361	TRUE	1.90782e-11
ENTR1	ENSG00000165689	Alasoo_2018	macrophage	QTD000011	ENSG00000165689	rs11145930	T	C	-0.693132	0.100479	-0.003027	0.015382	47.5862	TRUE	2.80768e-10
ARHGEF40	ENSG00000165801	Alasoo_2018	macrophage	QTD000011	ENSG00000165801	rs7140850	T	C	-0.842656	0.109052	-0.000801	0.016137	59.7081	TRUE	3.54662e-12
HSPA12A	ENSG00000165868	Alasoo_2018	macrophage	QTD000011	ENSG00000165868	rs758365	T	C	0.958891	0.130093	-7.7e-05	0.01832	54.3289	TRUE	2.32054e-11
CPSF2	ENSG00000165934	Alasoo_2018	macrophage	QTD000011	ENSG00000165934	rs7151932	A	T	-0.704195	0.0692745	-0.007569	0.016186	103.333	TRUE	4.64689e-18
PTER	ENSG00000165983	Alasoo_2018	macrophage	QTD000011	ENSG00000165983	rs2355640	C	G	0.793839	0.120247	-0.011062	0.014439	43.5829	TRUE	1.42548e-09
ARL5B	ENSG00000165997	Alasoo_2018	macrophage	QTD000011	ENSG00000165997	rs2171922	A	C	-1.16606	0.132363	0.012208	0.020492	77.6084	TRUE	1.09889e-14
SMCO4	ENSG00000166002	Alasoo_2018	macrophage	QTD000011	ENSG00000166002	rs12790221	G	A	-1.08243	0.159778	-0.000886	0.020046	45.895	TRUE	5.09139e-10
BORCS7	ENSG00000166275	Alasoo_2018	macrophage	QTD000011	ENSG00000166275	rs4919690	C	T	-1.06145	0.109609	0.010582	0.016179	93.7792	TRUE	7.76031e-17
CYB5A	ENSG00000166347	Alasoo_2018	macrophage	QTD000011	ENSG00000166347	rs7244277	A	T	-1.13353	0.140798	-0.000981	0.019983	64.8146	TRUE	6.17669e-13
XRRA1	ENSG00000166435	Alasoo_2018	macrophage	QTD000011	ENSG00000166435	rs12419929	T	C	1.31566	0.083951	-0.019459	0.015828	245.604	TRUE	4.43928e-32
TRIM66	ENSG00000166436	Alasoo_2018	macrophage	QTD000011	ENSG00000166436	rs35104495	C	T	0.759636	0.0635915	-0.024413	0.015542	142.696	TRUE	2.03411e-22
HDGFL3	ENSG00000166503	Alasoo_2018	macrophage	QTD000011	ENSG00000166503	rs28523446	A	G	1.01118	0.158092	0.028466	0.031808	40.9107	TRUE	4.16394e-09
TK2	ENSG00000166548	Alasoo_2018	macrophage	QTD000011	ENSG00000166548	rs2290182	C	T	0.944781	0.123357	0.018977	0.022818	58.659	TRUE	6.17366e-12
SLFN5	ENSG00000166750	Alasoo_2018	macrophage	QTD000011	ENSG00000166750	rs883416	A	C	1.03421	0.0571304	-0.012941	0.015317	327.705	TRUE	2.58446e-38
ANPEP	ENSG00000166825	Alasoo_2018	macrophage	QTD000011	ENSG00000166825	rs11073891	C	A	-0.798362	0.0754497	0.008549	0.015783	111.966	TRUE	4.25739e-19
DCTN5	ENSG00000166847	Alasoo_2018	macrophage	QTD000011	ENSG00000166847	rs7588	A	G	1.14199	0.0612684	-0.033022	0.017087	347.417	TRUE	1.88031e-39
ATP23	ENSG00000166896	Alasoo_2018	macrophage	QTD000011	ENSG00000166896	rs7358584	A	G	-0.785791	0.101187	-0.045117	0.014908	60.3066	TRUE	5.98414e-12
MS4A7	ENSG00000166927	Alasoo_2018	macrophage	QTD000011	ENSG00000166927	rs4939350	G	C	0.976462	0.116336	-0.003277	0.015977	70.4502	TRUE	9.87672e-14
MS4A14	ENSG00000166928	Alasoo_2018	macrophage	QTD000011	ENSG00000166928	rs1838095	T	C	1.02207	0.0972391	-0.004717	0.015959	110.479	TRUE	5.88156e-19
SRR	ENSG00000167720	Alasoo_2018	macrophage	QTD000011	ENSG00000167720	rs1555569	C	A	-0.907001	0.0837277	0.019987	0.015368	117.348	TRUE	1.24693e-19
ZNF83	ENSG00000167766	Alasoo_2018	macrophage	QTD000011	ENSG00000167766	rs657259	A	G	-0.842127	0.131521	-0.033297	0.01751	40.9982	TRUE	5.04843e-09
GSDMA	ENSG00000167914	Alasoo_2018	macrophage	QTD000011	ENSG00000167914	rs3859191	A	G	-0.990574	0.101255	-0.032857	0.014145	95.7064	TRUE	7.24432e-17
ULK4	ENSG00000168038	Alasoo_2018	macrophage	QTD000011	ENSG00000168038	rs1716975	C	T	-1.44176	0.105923	0.020647	0.018471	185.27	TRUE	8.3931e-27
RNF187	ENSG00000168159	Alasoo_2018	macrophage	QTD000011	ENSG00000168159	rs4233233	A	G	-0.387596	0.06065	0.017614	0.01508	40.8411	TRUE	4.46312e-09
ING5	ENSG00000168395	Alasoo_2018	macrophage	QTD000011	ENSG00000168395	rs3749155	T	C	0.938973	0.140712	0.068681	0.025449	44.5291	TRUE	1.73522e-09
NDUFS5	ENSG00000168653	Alasoo_2018	macrophage	QTD000011	ENSG00000168653	rs4147758	C	T	-0.732673	0.0763384	-0.0044	0.017092	92.1158	TRUE	1.14478e-16
SEMA4C	ENSG00000168758	Alasoo_2018	macrophage	QTD000011	ENSG00000168758	rs13430237	C	T	0.978017	0.128308	0.051361	0.015464	58.1012	TRUE	1.37554e-11
GSTM4	ENSG00000168765	Alasoo_2018	macrophage	QTD000011	ENSG00000168765	rs2269341	T	C	-0.847126	0.0982192	-0.014398	0.015786	74.3881	TRUE	3.38636e-14
TMEM129	ENSG00000168936	Alasoo_2018	macrophage	QTD000011	ENSG00000168936	rs2403274	G	C	0.777178	0.0841193	-0.020397	0.017755	85.3591	TRUE	1.17785e-15
ROR2	ENSG00000169071	Alasoo_2018	macrophage	QTD000011	ENSG00000169071	rs4275276	G	A	-0.904871	0.125216	-0.004063	0.016891	52.222	TRUE	5.24726e-11
RGS14	ENSG00000169220	Alasoo_2018	macrophage	QTD000011	ENSG00000169220	rs11135015	C	T	-0.715485	0.108291	-0.066538	0.015405	43.6532	TRUE	3.05247e-09
P2RY12	ENSG00000169313	Alasoo_2018	macrophage	QTD000011	ENSG00000169313	rs10513398	G	A	-0.705858	0.114526	-0.061514	0.015308	37.9863	TRUE	2.51908e-08
TM2D2	ENSG00000169490	Alasoo_2018	macrophage	QTD000011	ENSG00000169490	rs6986118	G	A	-0.444187	0.0719601	0.015909	0.015484	38.102	TRUE	1.25019e-08
RGPD8	ENSG00000169629	Alasoo_2018	macrophage	QTD000011	ENSG00000169629	rs4446076	A	G	-0.589591	0.0840182	-0.053626	0.014226	49.2442	TRUE	3.45098e-10
HEXD	ENSG00000169660	Alasoo_2018	macrophage	QTD000011	ENSG00000169660	rs4452007	C	T	1.14556	0.179233	-0.091946	0.036956	40.8507	TRUE	6.2229e-09
CHRNA5	ENSG00000169684	Alasoo_2018	macrophage	QTD000011	ENSG00000169684	rs5022780	T	A	1.0809	0.116185	-0.015397	0.014616	86.5508	TRUE	7.70995e-16
MAP3K2	ENSG00000169967	Alasoo_2018	macrophage	QTD000011	ENSG00000169967	rs7599210	A	G	0.52243	0.0762349	-0.000285	0.016593	46.9622	TRUE	3.39952e-10
YWHAG	ENSG00000170027	Alasoo_2018	macrophage	QTD000011	ENSG00000170027	rs4728722	G	A	0.464776	0.055894	-0.030081	0.015007	69.1444	TRUE	2.49542e-13
ADPRM	ENSG00000170222	Alasoo_2018	macrophage	QTD000011	ENSG00000170222	rs201617	T	A	0.73451	0.0708124	-0.013036	0.016077	107.591	TRUE	1.58274e-18
STX8	ENSG00000170310	Alasoo_2018	macrophage	QTD000011	ENSG00000170310	rs7207541	G	A	0.636541	0.102628	0.009876	0.01782	38.4699	TRUE	9.73297e-09
MGMT	ENSG00000170430	Alasoo_2018	macrophage	QTD000011	ENSG00000170430	rs1711667	T	G	0.965215	0.112134	0.007481	0.0155	74.0924	TRUE	3.27355e-14
NFXL1	ENSG00000170448	Alasoo_2018	macrophage	QTD000011	ENSG00000170448	rs4518214	A	G	-0.671257	0.107739	0.014541	0.01428	38.8179	TRUE	9.27984e-09
CD14	ENSG00000170458	Alasoo_2018	macrophage	QTD000011	ENSG00000170458	rs2563315	G	A	0.997498	0.0956573	0.001716	0.015685	108.74	TRUE	8.94201e-19
GPR37	ENSG00000170775	Alasoo_2018	macrophage	QTD000011	ENSG00000170775	rs6968500	C	G	0.710781	0.113636	0.025031	0.014834	39.1237	TRUE	9.63099e-09
FPR1	ENSG00000171051	Alasoo_2018	macrophage	QTD000011	ENSG00000171051	rs6509570	C	T	0.794707	0.0862684	-0.001214	0.016662	84.8615	TRUE	9.72613e-16
MFN1	ENSG00000171109	Alasoo_2018	macrophage	QTD000011	ENSG00000171109	rs34894010	G	C	1.54302	0.213607	0.058167	0.039863	52.181	TRUE	7.18895e-11
ZNF584	ENSG00000171574	Alasoo_2018	macrophage	QTD000011	ENSG00000171574	rs34188294	A	G	-0.868786	0.102298	-0.040256	0.019174	72.1259	TRUE	9.98043e-14
METTL18	ENSG00000171806	Alasoo_2018	macrophage	QTD000011	ENSG00000171806	rs12118080	T	C	-1.18531	0.180966	0.049608	0.024835	42.9012	TRUE	2.3734e-09
C3AR1	ENSG00000171860	Alasoo_2018	macrophage	QTD000011	ENSG00000171860	rs10846411	G	A	0.696392	0.0698402	-0.023249	0.016697	99.4252	TRUE	1.94889e-17
TVP23B	ENSG00000171928	Alasoo_2018	macrophage	QTD000011	ENSG00000171928	rs11867206	T	G	-0.47873	0.0724437	-0.024194	0.038678	43.6697	TRUE	1.68686e-09
SRGAP2C	ENSG00000171943	Alasoo_2018	macrophage	QTD000011	ENSG00000171943	rs67718113	T	C	0.828926	0.081524	-0.000415	0.021228	103.386	TRUE	3.95477e-18
NME6	ENSG00000172113	Alasoo_2018	macrophage	QTD000011	ENSG00000172113	rs7619865	A	G	-0.865762	0.0827765	-0.024786	0.014776	109.391	TRUE	1.20571e-18
C2CD2L	ENSG00000172375	Alasoo_2018	macrophage	QTD000011	ENSG00000172375	rs620168	G	C	0.552579	0.0755738	-0.02503	0.014536	53.4621	TRUE	4.80216e-11
NIPAL4	ENSG00000172548	Alasoo_2018	macrophage	QTD000011	ENSG00000172548	rs2098670	T	C	-0.704913	0.103174	-0.015825	0.014984	46.68	TRUE	4.75971e-10
FUT10	ENSG00000172728	Alasoo_2018	macrophage	QTD000011	ENSG00000172728	rs2732318	G	A	-0.911941	0.0890988	0.001361	0.015778	104.759	TRUE	2.72982e-18
CBWD1	ENSG00000172785	Alasoo_2018	macrophage	QTD000011	ENSG00000172785	rs573246	G	A	0.493931	0.0613595	-0.000234	0.015064	64.7991	TRUE	6.1496e-13
NOC3L	ENSG00000173145	Alasoo_2018	macrophage	QTD000011	ENSG00000173145	rs11187921	A	G	-1.05389	0.163394	-0.055515	0.021244	41.6024	TRUE	4.66339e-09
GLRX	ENSG00000173221	Alasoo_2018	macrophage	QTD000011	ENSG00000173221	rs7719227	A	G	-0.938742	0.106298	-0.002916	0.015183	77.9906	TRUE	8.60736e-15
MZT2A	ENSG00000173272	Alasoo_2018	macrophage	QTD000011	ENSG00000173272	rs10171879	T	C	1.23236	0.16277	0.027842	0.01955	57.3227	TRUE	1.17903e-11
CCS	ENSG00000173992	Alasoo_2018	macrophage	QTD000011	ENSG00000173992	rs474602	A	T	0.887348	0.133066	0.032363	0.015258	44.4686	TRUE	1.41956e-09
TLR1	ENSG00000174125	Alasoo_2018	macrophage	QTD000011	ENSG00000174125	rs5743604	G	A	-0.508537	0.0706227	0.051505	0.017712	51.8509	TRUE	1.09015e-10
ZNF266	ENSG00000174652	Alasoo_2018	macrophage	QTD000011	ENSG00000174652	rs10411141	A	G	0.82275	0.0644016	-0.000658	0.015455	163.208	TRUE	8.22216e-25
SRP72	ENSG00000174780	Alasoo_2018	macrophage	QTD000011	ENSG00000174780	rs58333131	C	G	-0.749325	0.0820166	0.000643	0.018902	83.4713	TRUE	1.47623e-15
AMZ1	ENSG00000174945	Alasoo_2018	macrophage	QTD000011	ENSG00000174945	rs3996391	G	A	1.01365	0.130953	0.00781	0.018485	59.9163	TRUE	3.65944e-12
PAAF1	ENSG00000175575	Alasoo_2018	macrophage	QTD000011	ENSG00000175575	rs7942963	A	G	-1.00794	0.142755	-0.042704	0.030535	49.8525	TRUE	1.6306e-10
LINC00476	ENSG00000175611	Alasoo_2018	macrophage	QTD000011	ENSG00000175611	rs689860	A	G	0.940759	0.08563	-0.004376	0.015596	120.699	TRUE	3.60175e-20
ZNF77	ENSG00000175691	Alasoo_2018	macrophage	QTD000011	ENSG00000175691	rs35699176	A	G	1.73897	0.228874	0.073794	0.042664	57.7286	TRUE	1.18374e-11
CCDC57	ENSG00000176155	Alasoo_2018	macrophage	QTD000011	ENSG00000176155	rs7502052	G	T	1.38516	0.141486	-0.032069	0.018437	95.8458	TRUE	6.21482e-17
SMIM19	ENSG00000176209	Alasoo_2018	macrophage	QTD000011	ENSG00000176209	rs55881007	G	A	0.616715	0.0909998	-0.004887	0.016098	45.9291	TRUE	5.3607e-10
RNPEP	ENSG00000176393	Alasoo_2018	macrophage	QTD000011	ENSG00000176393	rs67755963	G	A	0.708282	0.0842246	0.012019	0.016778	70.7187	TRUE	1.04975e-13
WDR25	ENSG00000176473	Alasoo_2018	macrophage	QTD000011	ENSG00000176473	rs7154999	C	G	0.732768	0.117853	0.012872	0.015653	38.6591	TRUE	9.64865e-09
TMEM80	ENSG00000177042	Alasoo_2018	macrophage	QTD000011	ENSG00000177042	rs56394618	C	T	-0.857818	0.104993	0.046236	0.014166	66.7528	TRUE	7.36575e-13
CD151	ENSG00000177697	Alasoo_2018	macrophage	QTD000011	ENSG00000177697	rs7114218	T	C	0.859309	0.0547022	-0.00316	0.016443	246.768	TRUE	2.29577e-32
SVBP	ENSG00000177868	Alasoo_2018	macrophage	QTD000011	ENSG00000177868	rs61775577	A	G	0.817629	0.102419	0.016304	0.017512	63.7311	TRUE	1.14125e-12
BET1L	ENSG00000177951	Alasoo_2018	macrophage	QTD000011	ENSG00000177951	rs570591	G	A	-0.931122	0.120728	0.002115	0.021716	59.4836	TRUE	3.88227e-12
SPINK6	ENSG00000178172	Alasoo_2018	macrophage	QTD000011	ENSG00000178172	rs4705230	C	T	1.0133	0.13134	-0.005115	0.015416	59.5226	TRUE	4.0792e-12
POGLUT3	ENSG00000178202	Alasoo_2018	macrophage	QTD000011	ENSG00000178202	rs112020878	A	G	-0.629267	0.0938361	0.021151	0.022215	44.9707	TRUE	8.93959e-10
WDR6	ENSG00000178252	Alasoo_2018	macrophage	QTD000011	ENSG00000178252	rs11928552	C	T	-1.06739	0.117612	0.032543	0.038809	82.3651	TRUE	3.83062e-15
FARSA	ENSG00000179115	Alasoo_2018	macrophage	QTD000011	ENSG00000179115	rs8113575	A	G	-0.368621	0.0594916	-0.018549	0.015329	38.3927	TRUE	1.14993e-08
FUCA1	ENSG00000179163	Alasoo_2018	macrophage	QTD000011	ENSG00000179163	rs9424399	A	G	1.03033	0.110216	-0.011845	0.020642	87.3903	TRUE	5.26274e-16
FCER1A	ENSG00000179639	Alasoo_2018	macrophage	QTD000011	ENSG00000179639	rs6703348	G	C	1.18977	0.120011	-0.001081	0.016528	98.2842	TRUE	1.74233e-17
MRGPRX3	ENSG00000179826	Alasoo_2018	macrophage	QTD000011	ENSG00000179826	rs1840595	T	C	1.16552	0.0982975	0.010011	0.017585	140.59	TRUE	2.34281e-22
C14orf119	ENSG00000179933	Alasoo_2018	macrophage	QTD000011	ENSG00000179933	rs6736	A	T	0.613508	0.0781747	0.020162	0.015771	61.5897	TRUE	2.59293e-12
LYNX1	ENSG00000180155	Alasoo_2018	macrophage	QTD000011	ENSG00000180155	rs60096034	A	C	0.925124	0.104821	0.019697	0.015072	77.8939	TRUE	1.22243e-14
FAHD1	ENSG00000180185	Alasoo_2018	macrophage	QTD000011	ENSG00000180185	rs2575348	C	T	-0.769552	0.103415	-0.030945	0.020092	55.3744	TRUE	2.41428e-11
PAK2	ENSG00000180370	Alasoo_2018	macrophage	QTD000011	ENSG00000180370	rs2669634	C	A	0.489891	0.0771404	-0.01167	0.015617	40.3306	TRUE	4.95686e-09
MRPL14	ENSG00000180992	Alasoo_2018	macrophage	QTD000011	ENSG00000180992	rs12212365	A	G	-0.770525	0.118198	-0.013058	0.015526	42.4965	TRUE	2.218e-09
AATK	ENSG00000181409	Alasoo_2018	macrophage	QTD000011	ENSG00000181409	rs4969405	T	G	-0.707419	0.0903288	0.015458	0.015164	61.334	TRUE	2.61352e-12
PNMA8A	ENSG00000182013	Alasoo_2018	macrophage	QTD000011	ENSG00000182013	rs12151334	A	C	1.00066	0.0942827	-0.054654	0.042338	112.644	TRUE	8.47704e-19
UNC5C	ENSG00000182168	Alasoo_2018	macrophage	QTD000011	ENSG00000182168	rs1843381	G	C	-0.880675	0.11985	0.00851	0.015366	53.9952	TRUE	3.01209e-11
TRAPPC6B	ENSG00000182400	Alasoo_2018	macrophage	QTD000011	ENSG00000182400	rs1897792	A	C	0.733352	0.0965629	-0.018658	0.018101	57.6772	TRUE	9.15526e-12
C11orf54	ENSG00000182919	Alasoo_2018	macrophage	QTD000011	ENSG00000182919	rs602242	C	G	-0.778017	0.0779433	0.020591	0.015315	99.637	TRUE	1.76527e-17
LYSMD4	ENSG00000183060	Alasoo_2018	macrophage	QTD000011	ENSG00000183060	rs72760586	C	G	0.719763	0.11645	0.040819	0.022724	38.2032	TRUE	1.42057e-08
URAD	ENSG00000183463	Alasoo_2018	macrophage	QTD000011	ENSG00000183463	rs9512957	A	G	-0.68567	0.106867	-0.047146	0.014912	41.1664	TRUE	6.10528e-09
UPP1	ENSG00000183696	Alasoo_2018	macrophage	QTD000011	ENSG00000183696	rs62450661	G	A	1.18673	0.188353	-0.042021	0.019648	39.6971	TRUE	8.52792e-09
UBE2F	ENSG00000184182	Alasoo_2018	macrophage	QTD000011	ENSG00000184182	rs2326005	A	G	-0.565863	0.088764	-0.001239	0.015638	40.6395	TRUE	3.77395e-09
NDUFA12	ENSG00000184752	Alasoo_2018	macrophage	QTD000011	ENSG00000184752	rs10859819	T	C	0.75255	0.092579	0.013214	0.015521	66.0763	TRUE	5.04624e-13
DDX51	ENSG00000185163	Alasoo_2018	macrophage	QTD000011	ENSG00000185163	rs11831480	T	G	0.840355	0.100776	0.035347	0.019971	69.5363	TRUE	2.13027e-13
GP1BA	ENSG00000185245	Alasoo_2018	macrophage	QTD000011	ENSG00000185245	rs2243102	T	C	-1.25175	0.101815	0.004844	0.014454	151.151	TRUE	1.59844e-23
CDK10	ENSG00000185324	Alasoo_2018	macrophage	QTD000011	ENSG00000185324	rs145590108	T	G	-1.37547	0.158288	-0.073435	0.028753	75.5103	TRUE	3.71236e-14
PIGP	ENSG00000185808	Alasoo_2018	macrophage	QTD000011	ENSG00000185808	rs62223590	G	A	-0.959319	0.0973786	0.011425	0.016271	97.0508	TRUE	3.08107e-17
RPS23	ENSG00000186468	Alasoo_2018	macrophage	QTD000011	ENSG00000186468	rs226203	A	G	0.768736	0.123541	0.000906	0.015458	38.7197	TRUE	7.90032e-09
TMEM220	ENSG00000187824	Alasoo_2018	macrophage	QTD000011	ENSG00000187824	rs202311	T	C	1.08646	0.0947876	-0.001363	0.027953	131.379	TRUE	2.04394e-21
TREML4	ENSG00000188056	Alasoo_2018	macrophage	QTD000011	ENSG00000188056	rs9349181	A	C	-1.37309	0.0841479	0.023387	0.018706	266.263	TRUE	1.0326e-33
RUFY4	ENSG00000188282	Alasoo_2018	macrophage	QTD000011	ENSG00000188282	rs62183866	C	T	0.732741	0.107415	0.015146	0.015504	46.5341	TRUE	4.98823e-10
ZP3	ENSG00000188372	Alasoo_2018	macrophage	QTD000011	ENSG00000188372	rs2286988	A	G	-1.06896	0.0632729	0.03011	0.014967	285.422	TRUE	4.8968e-35
PDCD1	ENSG00000188389	Alasoo_2018	macrophage	QTD000011	ENSG00000188389	rs2293764	T	C	1.34776	0.144929	0.076493	0.025799	86.4798	TRUE	1.57686e-15
SELL	ENSG00000188404	Alasoo_2018	macrophage	QTD000011	ENSG00000188404	rs4987360	G	A	-0.826449	0.127394	-0.00979	0.016359	42.0857	TRUE	2.43559e-09
NCCRP1	ENSG00000188505	Alasoo_2018	macrophage	QTD000011	ENSG00000188505	rs12609203	A	T	1.15113	0.0952894	-0.02528	0.016954	145.935	TRUE	8.97968e-23
ASAH2	ENSG00000188611	Alasoo_2018	macrophage	QTD000011	ENSG00000188611	rs5004104	G	A	1.03309	0.0761735	-0.026401	0.045121	183.937	TRUE	1.31938e-26
PARVB	ENSG00000188677	Alasoo_2018	macrophage	QTD000011	ENSG00000188677	rs35928604	C	G	0.788305	0.118141	0.005984	0.016521	44.5233	TRUE	9.21976e-10
WDSUB1	ENSG00000196151	Alasoo_2018	macrophage	QTD000011	ENSG00000196151	rs7591849	T	G	0.988293	0.083288	0.02325	0.015431	140.801	TRUE	3.17738e-22
ZNF79	ENSG00000196152	Alasoo_2018	macrophage	QTD000011	ENSG00000196152	rs7035039	C	G	-0.88833	0.0694231	-0.006372	0.014504	163.735	TRUE	8.39697e-25
SIRPB2	ENSG00000196209	Alasoo_2018	macrophage	QTD000011	ENSG00000196209	rs6135061	T	G	-0.710848	0.092684	-0.016736	0.016617	58.8226	TRUE	6.09661e-12
CD55	ENSG00000196352	Alasoo_2018	macrophage	QTD000011	ENSG00000196352	rs4844591	T	C	0.856956	0.100223	0.019808	0.015412	73.1109	TRUE	5.51049e-14
TRAPPC4	ENSG00000196655	Alasoo_2018	macrophage	QTD000011	ENSG00000196655	rs4445645	C	G	1.19787	0.102225	-0.008343	0.016883	137.311	TRUE	5.15311e-22
DAPK1	ENSG00000196730	Alasoo_2018	macrophage	QTD000011	ENSG00000196730	rs2058883	G	A	-1.37114	0.130903	0.030236	0.018007	109.715	TRUE	1.17058e-18
ANKRD36B	ENSG00000196912	Alasoo_2018	macrophage	QTD000011	ENSG00000196912	rs55772322	A	G	-0.997079	0.123486	-0.036196	0.01515	65.1964	TRUE	9.89375e-13
ZNF470	ENSG00000197016	Alasoo_2018	macrophage	QTD000011	ENSG00000197016	rs4801170	C	G	0.795765	0.128279	-0.018258	0.017099	38.4821	TRUE	1.08998e-08
LRRC8B	ENSG00000197147	Alasoo_2018	macrophage	QTD000011	ENSG00000197147	rs12743681	A	G	1.03715	0.123619	-0.017319	0.018503	70.3903	TRUE	1.24036e-13
PIGN	ENSG00000197563	Alasoo_2018	macrophage	QTD000011	ENSG00000197563	rs9966135	T	A	-0.645752	0.0952071	-0.004874	0.015097	46.0037	TRUE	5.20977e-10
RPS26	ENSG00000197728	Alasoo_2018	macrophage	QTD000011	ENSG00000197728	rs1131017	G	C	-1.25694	0.0586408	-0.228904	0.014173	459.441	TRUE	2.83133e-43
CFD	ENSG00000197766	Alasoo_2018	macrophage	QTD000011	ENSG00000197766	rs1683574	A	G	1.12671	0.163401	0.009783	0.017553	47.5461	TRUE	3.13258e-10
SGTB	ENSG00000197860	Alasoo_2018	macrophage	QTD000011	ENSG00000197860	rs2591943	G	A	0.921827	0.0829881	-0.028893	0.017237	123.386	TRUE	2.86329e-20
MRPL42	ENSG00000198015	Alasoo_2018	macrophage	QTD000011	ENSG00000198015	rs4761723	T	C	1.07734	0.086498	-0.023735	0.015401	155.129	TRUE	9.8921e-24
SIRPA	ENSG00000198053	Alasoo_2018	macrophage	QTD000011	ENSG00000198053	rs761244	G	A	-0.770966	0.104307	0.01421	0.018191	54.6316	TRUE	2.52888e-11
LPAR1	ENSG00000198121	Alasoo_2018	macrophage	QTD000011	ENSG00000198121	rs4978978	G	C	-1.12013	0.134717	-0.004104	0.018517	69.1341	TRUE	1.52316e-13
HIBCH	ENSG00000198130	Alasoo_2018	macrophage	QTD000011	ENSG00000198130	rs291430	C	A	0.645024	0.0929254	-0.023665	0.014631	48.1818	TRUE	3.12734e-10
ZNF334	ENSG00000198185	Alasoo_2018	macrophage	QTD000011	ENSG00000198185	rs847052	C	T	1.02359	0.125133	0.023754	0.018808	66.9127	TRUE	4.23966e-13
ASPH	ENSG00000198363	Alasoo_2018	macrophage	QTD000011	ENSG00000198363	rs12682503	T	C	-0.662678	0.0826322	-0.009939	0.017551	64.3141	TRUE	8.37426e-13
GFPT1	ENSG00000198380	Alasoo_2018	macrophage	QTD000011	ENSG00000198380	rs4074786	G	C	0.64473	0.101039	0.002186	0.014719	40.7172	TRUE	3.71397e-09
CALM1	ENSG00000198668	Alasoo_2018	macrophage	QTD000011	ENSG00000198668	rs1107073	C	A	-0.980655	0.155989	0.015338	0.015835	39.5225	TRUE	7.13318e-09
TTC37	ENSG00000198677	Alasoo_2018	macrophage	QTD000011	ENSG00000198677	rs73777221	C	T	0.950263	0.147426	-0.001094	0.021842	41.547	TRUE	2.64261e-09
GRIN3A	ENSG00000198785	Alasoo_2018	macrophage	QTD000011	ENSG00000198785	rs10123496	G	A	-0.568003	0.0689754	0.017625	0.015455	67.813	TRUE	3.07828e-13
KIAA0753	ENSG00000198920	Alasoo_2018	macrophage	QTD000011	ENSG00000198920	rs12949767	C	G	0.861847	0.135176	0.022134	0.015453	40.6501	TRUE	5.13551e-09
TGM2	ENSG00000198959	Alasoo_2018	macrophage	QTD000011	ENSG00000198959	rs7271155	T	C	-0.691184	0.0923468	-0.004077	0.015722	56.0201	TRUE	1.3614e-11
LILRB3	ENSG00000204577	Alasoo_2018	macrophage	QTD000011	ENSG00000204577	rs7247698	G	A	0.949866	0.0961024	0.034124	0.040806	97.6914	TRUE	3.97963e-17
ZNF468	ENSG00000204604	Alasoo_2018	macrophage	QTD000011	ENSG00000204604	rs11671375	A	G	-0.707623	0.114296	0.009401	0.016928	38.3303	TRUE	1.04174e-08
ZNF155	ENSG00000204920	Alasoo_2018	macrophage	QTD000011	ENSG00000204920	rs62116613	A	G	-1.11356	0.111156	-0.048405	0.025699	100.36	TRUE	1.69606e-17
CLLU1-AS1	ENSG00000205057	Alasoo_2018	macrophage	QTD000011	ENSG00000205057	rs12580153	T	C	1.24945	0.0833067	-0.023147	0.01712	224.946	TRUE	2.57789e-30
SYCE1L	ENSG00000205078	Alasoo_2018	macrophage	QTD000011	ENSG00000205078	rs4888606	G	C	-0.784399	0.112906	-0.008445	0.015047	48.2659	TRUE	2.38429e-10
C2CD4B	ENSG00000205502	Alasoo_2018	macrophage	QTD000011	ENSG00000205502	rs4502156	C	T	0.723372	0.107528	0.0423	0.0146	45.2564	TRUE	1.23454e-09
COLQ	ENSG00000206561	Alasoo_2018	macrophage	QTD000011	ENSG00000206561	rs983289	T	C	1.00307	0.0819435	-0.017449	0.016328	149.842	TRUE	2.91853e-23
TRGV5	ENSG00000211697	Alasoo_2018	macrophage	QTD000011	ENSG00000211697	rs17412722	G	C	1.15543	0.112375	0.010604	0.01815	105.718	TRUE	2.46993e-18
ERV3-1	ENSG00000213462	Alasoo_2018	macrophage	QTD000011	ENSG00000213462	rs12538992	A	T	1.00227	0.142246	-0.010896	0.015733	49.6466	TRUE	1.49556e-10
MRPL23	ENSG00000214026	Alasoo_2018	macrophage	QTD000011	ENSG00000214026	rs1104890	T	C	-1.97299	0.238874	-0.076727	0.0226	68.22	TRUE	5.37724e-13
CPNE1	ENSG00000214078	Alasoo_2018	macrophage	QTD000011	ENSG00000214078	rs6060524	T	G	-1.19934	0.15954	0.002307	0.023388	56.5126	TRUE	1.0938e-11
ARL16	ENSG00000214087	Alasoo_2018	macrophage	QTD000011	ENSG00000214087	rs7503637	A	G	-1.42666	0.116266	-0.007706	0.02067	150.569	TRUE	1.88727e-23
ZSWIM7	ENSG00000214941	Alasoo_2018	macrophage	QTD000011	ENSG00000214941	rs7223346	C	T	-0.876062	0.113067	-0.005216	0.015451	60.0341	TRUE	3.42127e-12
AP4M1	ENSG00000221838	Alasoo_2018	macrophage	QTD000011	ENSG00000221838	rs4729568	C	T	-1.01313	0.119147	-0.00786	0.015465	72.3043	TRUE	5.88308e-14
EXOSC6	ENSG00000223496	Alasoo_2018	macrophage	QTD000011	ENSG00000223496	rs2070203	A	G	-0.928551	0.0753145	0.022774	0.014717	152.004	TRUE	2.03933e-23
DHFR	ENSG00000228716	Alasoo_2018	macrophage	QTD000011	ENSG00000228716	rs1382539	A	G	-0.58351	0.0951145	0.008188	0.016745	37.636	TRUE	1.32352e-08
LRRC37A2	ENSG00000238083	Alasoo_2018	macrophage	QTD000011	ENSG00000238083	rs55938136	G	A	0.635038	0.100661	-0.094416	0.017743	48.5144	TRUE	1.62404e-08
LRRC37A2	ENSG00000238083	Alasoo_2018	macrophage	QTD000011	ENSG00000238083	rs3874943	G	A	-0.829715	0.109678	0.030674	0.028595	48.5144	TRUE	1.40668e-11
PWP2	ENSG00000241945	Alasoo_2018	macrophage	QTD000011	ENSG00000241945	rs2255828	T	G	1.28408	0.112308	0.002083	0.019	130.726	TRUE	2.43518e-21
DECR2	ENSG00000242612	Alasoo_2018	macrophage	QTD000011	ENSG00000242612	rs3743894	C	A	-0.912082	0.0948664	-0.0163	0.036948	92.4364	TRUE	1.34399e-16
STMP1	ENSG00000243317	Alasoo_2018	macrophage	QTD000011	ENSG00000243317	rs3110823	C	A	-1.25541	0.14542	-0.012098	0.02056	74.5286	TRUE	2.9385e-14
KCTD7	ENSG00000243335	Alasoo_2018	macrophage	QTD000011	ENSG00000243335	rs9986881	G	A	-0.974262	0.139547	-0.01079	0.015748	48.7428	TRUE	2.07629e-10
UPK3B	ENSG00000243566	Alasoo_2018	macrophage	QTD000011	ENSG00000243566	rs1628199	A	G	0.8758	0.113565	-0.035306	0.014859	59.4731	TRUE	7.01833e-12
LILRA6	ENSG00000244482	Alasoo_2018	macrophage	QTD000011	ENSG00000244482	rs7247698	G	A	0.732125	0.102293	0.034124	0.040806	51.2246	TRUE	1.1918e-10
EID3	ENSG00000255150	Alasoo_2018	macrophage	QTD000011	ENSG00000255150	rs7977553	T	C	-0.670376	0.10804	-0.010381	0.015146	38.5006	TRUE	9.87285e-09
SMIM10L1	ENSG00000256537	Alasoo_2018	macrophage	QTD000011	ENSG00000256537	rs5020531	G	A	-0.614452	0.0778584	-0.00926	0.015034	62.2823	TRUE	1.69467e-12
CHURC1	ENSG00000258289	Alasoo_2018	macrophage	QTD000011	ENSG00000258289	rs4902343	G	C	1.57944	0.0880944	0.008353	0.018356	321.447	TRUE	5.78686e-38
MYO15B	ENSG00000266714	Alasoo_2018	macrophage	QTD000011	ENSG00000266714	rs4788901	C	T	1.41372	0.18428	-0.058469	0.028877	58.8532	TRUE	7.7174e-12
PRAG1	ENSG00000275342	Alasoo_2018	macrophage	QTD000011	ENSG00000275342	rs1878913	C	A	-1.16313	0.142081	-0.007937	0.022654	67.0169	TRUE	3.21222e-13
TYW1B	ENSG00000277149	Alasoo_2018	macrophage	QTD000011	ENSG00000277149	rs66954605	G	A	-1.39712	0.0980897	0.095643	0.046355	202.871	TRUE	1.02881e-27
ENPP4	ENSG00000001561	Alasoo_2018	macrophage	QTD000016	ENSG00000001561	rs993632	T	C	-0.753981	0.114643	-0.011446	0.016151	43.2539	TRUE	1.6095e-09
SLC25A13	ENSG00000004864	Alasoo_2018	macrophage	QTD000016	ENSG00000004864	rs13243987	T	G	-1.1391	0.0752863	-0.025779	0.016405	228.924	TRUE	1.30391e-30
LIG3	ENSG00000005156	Alasoo_2018	macrophage	QTD000016	ENSG00000005156	rs2074518	T	C	-0.744907	0.113362	-0.01382	0.014035	43.1787	TRUE	1.73287e-09
SPATA20	ENSG00000006282	Alasoo_2018	macrophage	QTD000016	ENSG00000006282	rs8076632	G	C	-1.18162	0.0644842	-0.013578	0.016025	335.776	TRUE	7.21769e-39
BAIAP2L1	ENSG00000006453	Alasoo_2018	macrophage	QTD000016	ENSG00000006453	rs7797943	C	T	0.977445	0.0824489	-0.021325	0.015318	140.545	TRUE	3.23741e-22
CEACAM21	ENSG00000007129	Alasoo_2018	macrophage	QTD000016	ENSG00000007129	rs3745936	T	A	-1.25232	0.115277	-0.049902	0.045633	118.017	TRUE	1.68784e-19
PSMB1	ENSG00000008018	Alasoo_2018	macrophage	QTD000016	ENSG00000008018	rs4710839	C	G	-0.723818	0.10352	-0.023243	0.014457	48.8889	TRUE	2.40945e-10
LRRC23	ENSG00000010626	Alasoo_2018	macrophage	QTD000016	ENSG00000010626	rs58215655	C	T	0.86048	0.115265	-0.013033	0.017433	55.7297	TRUE	1.71592e-11
PLAUR	ENSG00000011422	Alasoo_2018	macrophage	QTD000016	ENSG00000011422	rs344776	C	T	0.619279	0.0944176	-0.047084	0.018321	43.0196	TRUE	2.74647e-09
DDX11	ENSG00000013573	Alasoo_2018	macrophage	QTD000016	ENSG00000013573	rs9750	A	G	-1.23477	0.0796056	0.011562	0.015418	240.594	TRUE	9.53408e-32
ZC3H3	ENSG00000014164	Alasoo_2018	macrophage	QTD000016	ENSG00000014164	rs2100423	G	A	-0.607878	0.0765954	0.002134	0.014938	62.9836	TRUE	1.17837e-12
CNTN1	ENSG00000018236	Alasoo_2018	macrophage	QTD000016	ENSG00000018236	rs11179176	G	A	0.709609	0.110982	-0.001917	0.015784	40.8821	TRUE	3.46567e-09
HSF2	ENSG00000025156	Alasoo_2018	macrophage	QTD000016	ENSG00000025156	rs13437168	C	T	0.849224	0.12674	-0.010004	0.015309	44.897	TRUE	8.55663e-10
TYMP	ENSG00000025708	Alasoo_2018	macrophage	QTD000016	ENSG00000025708	rs3091397	A	G	0.713002	0.109426	-0.051937	0.017372	42.4561	TRUE	3.56039e-09
CENPQ	ENSG00000031691	Alasoo_2018	macrophage	QTD000016	ENSG00000031691	rs2501968	G	A	0.725052	0.101341	-0.009951	0.015484	51.188	TRUE	8.42779e-11
SH3YL1	ENSG00000035115	Alasoo_2018	macrophage	QTD000016	ENSG00000035115	rs7609512	A	G	0.667035	0.0949565	0.007608	0.016111	49.3455	TRUE	1.57011e-10
NSUN2	ENSG00000037474	Alasoo_2018	macrophage	QTD000016	ENSG00000037474	rs10062086	T	C	1.03746	0.100055	-0.019158	0.015834	107.514	TRUE	1.82895e-18
AGA	ENSG00000038002	Alasoo_2018	macrophage	QTD000016	ENSG00000038002	rs11131799	A	G	1.10857	0.139171	-7.6e-05	0.016027	63.4496	TRUE	9.68927e-13
ROS1	ENSG00000047936	Alasoo_2018	macrophage	QTD000016	ENSG00000047936	rs17079188	T	C	-0.825142	0.116572	0.005466	0.016995	50.1036	TRUE	1.15159e-10
RCN1	ENSG00000049449	Alasoo_2018	macrophage	QTD000016	ENSG00000049449	rs2474162	G	C	-0.67844	0.109466	-0.016215	0.016857	38.4118	TRUE	1.09314e-08
NFE2L3	ENSG00000050344	Alasoo_2018	macrophage	QTD000016	ENSG00000050344	rs35428152	T	C	-1.08648	0.167629	-0.031004	0.017829	42.0093	TRUE	3.20638e-09
HEBP2	ENSG00000051620	Alasoo_2018	macrophage	QTD000016	ENSG00000051620	rs2274659	A	G	-1.4414	0.183188	0.005159	0.033939	61.912	TRUE	1.7046e-12
GALC	ENSG00000054983	Alasoo_2018	macrophage	QTD000016	ENSG00000054983	rs1372364	C	T	-0.945191	0.0978585	0.02696	0.016456	93.2915	TRUE	1.1937e-16
MRPL43	ENSG00000055950	Alasoo_2018	macrophage	QTD000016	ENSG00000055950	rs1570171	A	T	0.752732	0.116602	0.022685	0.018611	41.6743	TRUE	3.27292e-09
LAMC2	ENSG00000058085	Alasoo_2018	macrophage	QTD000016	ENSG00000058085	rs2276543	A	G	0.695944	0.0929263	-0.014284	0.016272	56.0882	TRUE	1.55082e-11
CROCC	ENSG00000058453	Alasoo_2018	macrophage	QTD000016	ENSG00000058453	rs6691985	T	C	1.13912	0.172548	-0.02596	0.016563	43.5832	TRUE	1.73775e-09
FLYWCH1	ENSG00000059122	Alasoo_2018	macrophage	QTD000016	ENSG00000059122	rs9930148	C	T	0.890462	0.128187	-0.010962	0.015617	48.2551	TRUE	2.50118e-10
ZC3H15	ENSG00000065548	Alasoo_2018	macrophage	QTD000016	ENSG00000065548	rs2216496	A	G	0.992749	0.156929	-0.012038	0.020564	40.0196	TRUE	5.34098e-09
MAP2K4	ENSG00000065559	Alasoo_2018	macrophage	QTD000016	ENSG00000065559	rs12325842	T	A	0.876306	0.133251	-0.007893	0.01787	43.2485	TRUE	1.51758e-09
FOXJ2	ENSG00000065970	Alasoo_2018	macrophage	QTD000016	ENSG00000065970	rs11057065	T	C	0.648662	0.0992079	-0.025157	0.01661	42.7508	TRUE	2.35962e-09
TTC7A	ENSG00000068724	Alasoo_2018	macrophage	QTD000016	ENSG00000068724	rs67971228	T	C	0.731265	0.118108	-0.005804	0.017033	38.3346	TRUE	9.79962e-09
PIGB	ENSG00000069943	Alasoo_2018	macrophage	QTD000016	ENSG00000069943	rs56257633	G	A	0.651845	0.102754	0.015398	0.018976	40.2431	TRUE	5.13122e-09
WIPI1	ENSG00000070540	Alasoo_2018	macrophage	QTD000016	ENSG00000070540	rs1108683	A	T	-0.812502	0.0852795	0.003397	0.015397	90.7736	TRUE	1.68882e-16
CAMK2A	ENSG00000070808	Alasoo_2018	macrophage	QTD000016	ENSG00000070808	rs869191	G	C	0.850798	0.108423	0.005939	0.014562	61.5758	TRUE	2.03674e-12
CPSF1	ENSG00000071894	Alasoo_2018	macrophage	QTD000016	ENSG00000071894	rs7015683	T	G	1.03678	0.0577961	0.041372	0.037113	321.793	TRUE	1.64394e-37
ZFYVE26	ENSG00000072121	Alasoo_2018	macrophage	QTD000016	ENSG00000072121	rs11158696	A	C	-0.65252	0.0987785	0.009243	0.016871	43.6378	TRUE	1.35834e-09
ACADVL	ENSG00000072778	Alasoo_2018	macrophage	QTD000016	ENSG00000072778	rs507506	G	A	-0.903955	0.106225	-0.032125	0.015973	72.4169	TRUE	8.88172e-14
PICALM	ENSG00000073921	Alasoo_2018	macrophage	QTD000016	ENSG00000073921	rs2888903	T	G	0.794923	0.119302	0.023378	0.014405	44.3971	TRUE	1.26951e-09
TSG101	ENSG00000074319	Alasoo_2018	macrophage	QTD000016	ENSG00000074319	rs10500836	A	G	0.705334	0.0729563	-0.032412	0.016145	93.4682	TRUE	1.34438e-16
TXK	ENSG00000074966	Alasoo_2018	macrophage	QTD000016	ENSG00000074966	rs13129386	T	C	-0.560951	0.0761488	-0.012277	0.013999	54.2655	TRUE	2.91516e-11
DYNC1I2	ENSG00000077380	Alasoo_2018	macrophage	QTD000016	ENSG00000077380	rs12185567	C	A	0.887976	0.0929356	0.014163	0.016243	91.2932	TRUE	1.74686e-16
N4BP2	ENSG00000078177	Alasoo_2018	macrophage	QTD000016	ENSG00000078177	rs7696474	T	C	0.901697	0.0903339	0.009434	0.015908	99.6368	TRUE	1.40065e-17
RAPGEF3	ENSG00000079337	Alasoo_2018	macrophage	QTD000016	ENSG00000079337	rs73304423	T	C	1.25478	0.193701	-0.009827	0.022571	41.9635	TRUE	2.45986e-09
CPOX	ENSG00000080819	Alasoo_2018	macrophage	QTD000016	ENSG00000080819	rs3804622	A	G	-1.00068	0.0943271	-0.013499	0.015352	112.543	TRUE	4.066e-19
AP4E1	ENSG00000081014	Alasoo_2018	macrophage	QTD000016	ENSG00000081014	rs12916255	A	G	0.877391	0.122796	0.008778	0.018226	51.0526	TRUE	8.45933e-11
CD59	ENSG00000085063	Alasoo_2018	macrophage	QTD000016	ENSG00000085063	rs1915894	C	G	-0.520441	0.0627049	-0.001541	0.017087	68.8874	TRUE	1.6004e-13
L2HGDH	ENSG00000087299	Alasoo_2018	macrophage	QTD000016	ENSG00000087299	rs12886516	T	G	-0.770216	0.124453	0.009612	0.016556	38.3014	TRUE	1.04296e-08
OAS1	ENSG00000089127	Alasoo_2018	macrophage	QTD000016	ENSG00000089127	rs10735079	A	G	-0.487929	0.0655768	-0.028984	0.015278	55.3621	TRUE	2.56322e-11
ZNF302	ENSG00000089335	Alasoo_2018	macrophage	QTD000016	ENSG00000089335	rs10423377	G	A	-1.00777	0.13069	0.014476	0.021938	59.4618	TRUE	4.49743e-12
PITPNM3	ENSG00000091622	Alasoo_2018	macrophage	QTD000016	ENSG00000091622	rs8078317	T	C	-0.900725	0.0972936	-0.01649	0.015709	85.7069	TRUE	1.01746e-15
PPP2R3C	ENSG00000092020	Alasoo_2018	macrophage	QTD000016	ENSG00000092020	rs1807161	G	A	-0.553045	0.0802566	-0.000497	0.014419	47.4853	TRUE	2.80874e-10
NUP50	ENSG00000093000	Alasoo_2018	macrophage	QTD000016	ENSG00000093000	rs132847	G	C	0.67006	0.0949417	-0.021948	0.016064	49.8096	TRUE	1.66606e-10
MSH2	ENSG00000095002	Alasoo_2018	macrophage	QTD000016	ENSG00000095002	rs79411522	T	C	1.06004	0.138483	0.002627	0.02161	58.5938	TRUE	5.31593e-12
TMEM38B	ENSG00000095209	Alasoo_2018	macrophage	QTD000016	ENSG00000095209	rs10512339	A	G	0.836257	0.106438	0.019542	0.017423	61.7286	TRUE	2.36532e-12
CWF19L1	ENSG00000095485	Alasoo_2018	macrophage	QTD000016	ENSG00000095485	rs11596950	T	C	0.626664	0.0984421	0.006646	0.015009	40.5236	TRUE	4.27414e-09
ARVCF	ENSG00000099889	Alasoo_2018	macrophage	QTD000016	ENSG00000099889	rs2012714	T	C	0.659355	0.107278	-0.030078	0.016306	37.7761	TRUE	1.70728e-08
DDTL	ENSG00000099974	Alasoo_2018	macrophage	QTD000016	ENSG00000099974	rs5751771	T	C	-0.775162	0.096031	0.001551	0.014843	65.1571	TRUE	5.57933e-13
CYTH4	ENSG00000100055	Alasoo_2018	macrophage	QTD000016	ENSG00000100055	rs2267364	C	T	-0.691335	0.10655	-0.009986	0.016221	42.0988	TRUE	2.41112e-09
ESS2	ENSG00000100056	Alasoo_2018	macrophage	QTD000016	ENSG00000100056	rs715544	A	G	-1.28251	0.134208	0.002169	0.027186	91.3197	TRUE	1.37226e-16
TFIP11	ENSG00000100109	Alasoo_2018	macrophage	QTD000016	ENSG00000100109	rs3213558	T	C	-1.45973	0.141679	0.032293	0.021545	106.153	TRUE	2.9005e-18
CCDC134	ENSG00000100147	Alasoo_2018	macrophage	QTD000016	ENSG00000100147	rs738247	G	A	1.04035	0.067084	0.017481	0.015932	240.503	TRUE	1.13072e-31
ARSA	ENSG00000100299	Alasoo_2018	macrophage	QTD000016	ENSG00000100299	rs6151429	C	T	-1.68892	0.201497	-0.024186	0.028831	70.2556	TRUE	1.24879e-13
TSPO	ENSG00000100300	Alasoo_2018	macrophage	QTD000016	ENSG00000100300	rs138907	G	A	-0.611942	0.0818068	0.001981	0.016629	55.9554	TRUE	1.34254e-11
FAM118A	ENSG00000100376	Alasoo_2018	macrophage	QTD000016	ENSG00000100376	rs136601	C	G	1.3543	0.178942	-0.012376	0.021742	57.2803	TRUE	9.43986e-12
TMED8	ENSG00000100580	Alasoo_2018	macrophage	QTD000016	ENSG00000100580	rs59010468	T	C	0.973453	0.10399	0.020089	0.016287	87.6288	TRUE	5.88306e-16
GSKIP	ENSG00000100744	Alasoo_2018	macrophage	QTD000016	ENSG00000100744	rs4900321	T	A	0.706728	0.108372	-0.009093	0.015112	42.5276	TRUE	2.05968e-09
PYGB	ENSG00000100994	Alasoo_2018	macrophage	QTD000016	ENSG00000100994	rs11087508	G	A	0.360475	0.0570782	-0.03481	0.018373	39.885	TRUE	7.62104e-09
PROCR	ENSG00000101000	Alasoo_2018	macrophage	QTD000016	ENSG00000101000	rs1415772	G	C	-0.610114	0.0905664	0.055819	0.01616	45.3824	TRUE	1.30394e-09
SIRPB1	ENSG00000101307	Alasoo_2018	macrophage	QTD000016	ENSG00000101307	rs2253427	C	T	-0.972139	0.103086	0.020316	0.016807	88.9319	TRUE	3.86822e-16
PARP4	ENSG00000102699	Alasoo_2018	macrophage	QTD000016	ENSG00000102699	rs2282410	T	G	0.834947	0.127655	0.015428	0.015822	42.7801	TRUE	2.04913e-09
SUPT20H	ENSG00000102710	Alasoo_2018	macrophage	QTD000016	ENSG00000102710	rs1199960	C	G	0.756021	0.118119	6.8e-05	0.024385	40.9664	TRUE	3.2684e-09
NAGPA	ENSG00000103174	Alasoo_2018	macrophage	QTD000016	ENSG00000103174	rs2270258	T	C	-0.62447	0.0889013	-0.003529	0.017095	49.3409	TRUE	1.48254e-10
FOXF1	ENSG00000103241	Alasoo_2018	macrophage	QTD000016	ENSG00000103241	rs2581301	G	C	1.18172	0.159393	0.040902	0.021968	54.9656	TRUE	2.931e-11
RAB2A	ENSG00000104388	Alasoo_2018	macrophage	QTD000016	ENSG00000104388	rs11777706	C	T	0.600848	0.0741845	-0.004575	0.015094	65.5999	TRUE	5.06839e-13
SNX16	ENSG00000104497	Alasoo_2018	macrophage	QTD000016	ENSG00000104497	rs28437406	C	A	-1.30487	0.0820056	0.022976	0.015688	253.191	TRUE	1.23538e-32
UBR5	ENSG00000104517	Alasoo_2018	macrophage	QTD000016	ENSG00000104517	rs3018451	C	G	0.502521	0.0764249	-0.024067	0.016861	43.2353	TRUE	1.92289e-09
ERI1	ENSG00000104626	Alasoo_2018	macrophage	QTD000016	ENSG00000104626	rs17702351	G	A	0.822143	0.115508	0.000253	0.018311	50.6606	TRUE	8.71909e-11
TNFRSF10A	ENSG00000104689	Alasoo_2018	macrophage	QTD000016	ENSG00000104689	rs13278062	T	G	-1.073	0.103479	0.01349	0.015714	107.521	TRUE	1.63638e-18
KCNN4	ENSG00000104783	Alasoo_2018	macrophage	QTD000016	ENSG00000104783	rs1685191	T	C	-0.594614	0.0877018	-0.006508	0.014724	45.9678	TRUE	5.43035e-10
GYS1	ENSG00000104812	Alasoo_2018	macrophage	QTD000016	ENSG00000104812	rs10423011	G	A	-0.841289	0.0939187	-0.01365	0.016119	80.2391	TRUE	5.19912e-15
LILRA1	ENSG00000104974	Alasoo_2018	macrophage	QTD000016	ENSG00000104974	rs103294	C	T	0.860425	0.0916166	-0.098775	0.044186	88.2019	TRUE	1.83065e-15
CCDC9	ENSG00000105321	Alasoo_2018	macrophage	QTD000016	ENSG00000105321	rs2302985	C	T	-1.06329	0.0897959	0.014959	0.015495	140.214	TRUE	3.00189e-22
MRPL4	ENSG00000105364	Alasoo_2018	macrophage	QTD000016	ENSG00000105364	rs4804127	T	C	0.694563	0.102777	0.039182	0.017678	45.67	TRUE	9.06732e-10
PLA2G4C	ENSG00000105499	Alasoo_2018	macrophage	QTD000016	ENSG00000105499	rs274861	G	A	0.541894	0.0816688	-0.02672	0.015011	44.0267	TRUE	1.53314e-09
TMEM245	ENSG00000106771	Alasoo_2018	macrophage	QTD000016	ENSG00000106771	rs1051474	C	T	0.494717	0.0738285	-0.006355	0.01578	44.902	TRUE	7.99549e-10
PRUNE2	ENSG00000106772	Alasoo_2018	macrophage	QTD000016	ENSG00000106772	rs618145	C	A	-1.1805	0.103447	0.00909	0.018102	130.226	TRUE	3.19716e-21
SUSD1	ENSG00000106868	Alasoo_2018	macrophage	QTD000016	ENSG00000106868	rs781622	C	T	0.99923	0.132309	0.019024	0.016158	57.0364	TRUE	1.21723e-11
PLGRKT	ENSG00000107020	Alasoo_2018	macrophage	QTD000016	ENSG00000107020	rs7874599	G	T	-0.763839	0.118653	-0.011775	0.015416	41.4425	TRUE	3.21278e-09
PITRM1	ENSG00000107959	Alasoo_2018	macrophage	QTD000016	ENSG00000107959	rs9423506	T	C	0.680007	0.104057	-0.005066	0.016475	42.7055	TRUE	1.80533e-09
CCDC6	ENSG00000108091	Alasoo_2018	macrophage	QTD000016	ENSG00000108091	rs10994077	T	A	1.28827	0.156799	0.009813	0.023245	67.5036	TRUE	2.78116e-13
CUL2	ENSG00000108094	Alasoo_2018	macrophage	QTD000016	ENSG00000108094	rs4102765	A	G	-0.67421	0.109111	0.040232	0.01831	38.1815	TRUE	1.51134e-08
RAD51C	ENSG00000108384	Alasoo_2018	macrophage	QTD000016	ENSG00000108384	rs7215900	T	A	1.17327	0.0871766	-0.002867	0.018731	181.132	TRUE	1.46456e-26
TRIM37	ENSG00000108395	Alasoo_2018	macrophage	QTD000016	ENSG00000108395	rs12452313	A	C	-0.712509	0.0888998	-0.011452	0.015586	64.2361	TRUE	8.98815e-13
RCVRN	ENSG00000109047	Alasoo_2018	macrophage	QTD000016	ENSG00000109047	rs1047367	C	T	-0.612512	0.0937298	0.005879	0.015698	42.7045	TRUE	1.83543e-09
MANBA	ENSG00000109323	Alasoo_2018	macrophage	QTD000016	ENSG00000109323	rs223492	C	G	0.906923	0.141686	-0.028969	0.015935	40.972	TRUE	4.92899e-09
CTSC	ENSG00000109861	Alasoo_2018	macrophage	QTD000016	ENSG00000109861	rs6483133	T	C	1.07559	0.0831776	-0.032598	0.016607	167.217	TRUE	6.98929e-25
FOXRED1	ENSG00000110074	Alasoo_2018	macrophage	QTD000016	ENSG00000110074	rs655626	T	A	0.587521	0.0891316	-0.000734	0.016864	43.4494	TRUE	1.2783e-09
FOLR3	ENSG00000110203	Alasoo_2018	macrophage	QTD000016	ENSG00000110203	rs7939902	T	C	1.62506	0.251905	0.014014	0.024898	41.6165	TRUE	2.88505e-09
ACCS	ENSG00000110455	Alasoo_2018	macrophage	QTD000016	ENSG00000110455	rs2074038	T	G	1.94804	0.214329	-0.043617	0.025585	82.6102	TRUE	3.18666e-15
C11orf21	ENSG00000110665	Alasoo_2018	macrophage	QTD000016	ENSG00000110665	rs2651823	G	A	-0.778851	0.11322	0.00405	0.014922	47.3219	TRUE	3.15724e-10
CAND1	ENSG00000111530	Alasoo_2018	macrophage	QTD000016	ENSG00000111530	rs775644	G	A	0.946402	0.0676078	0.002953	0.01554	195.956	TRUE	5.94455e-28
SASH1	ENSG00000111961	Alasoo_2018	macrophage	QTD000016	ENSG00000111961	rs9373555	A	G	-0.881371	0.129221	0.009655	0.0161	46.5212	TRUE	4.61068e-10
MRPL18	ENSG00000112110	Alasoo_2018	macrophage	QTD000016	ENSG00000112110	rs2273827	A	C	-1.0582	0.138815	-0.001825	0.017412	58.1116	TRUE	6.26037e-12
MDGA1	ENSG00000112139	Alasoo_2018	macrophage	QTD000016	ENSG00000112139	rs6937280	G	T	-1.12387	0.0787652	-0.008307	0.014983	203.593	TRUE	1.38029e-28
VNN2	ENSG00000112303	Alasoo_2018	macrophage	QTD000016	ENSG00000112303	rs4895943	T	C	-0.910144	0.0989805	-0.012639	0.015257	84.5514	TRUE	1.34824e-15
GUCA1B	ENSG00000112599	Alasoo_2018	macrophage	QTD000016	ENSG00000112599	rs2180172	C	T	0.901663	0.0833728	-0.002781	0.014997	116.961	TRUE	9.53073e-20
BTN2A1	ENSG00000112763	Alasoo_2018	macrophage	QTD000016	ENSG00000112763	rs2273193	G	C	-1.19623	0.117296	0.093028	0.017249	104.007	TRUE	1.7501e-17
LY86	ENSG00000112799	Alasoo_2018	macrophage	QTD000016	ENSG00000112799	rs977785	C	A	0.809941	0.0795742	-0.01861	0.017089	103.601	TRUE	5.28552e-18
NUDT12	ENSG00000112874	Alasoo_2018	macrophage	QTD000016	ENSG00000112874	rs6878912	A	G	-1.13745	0.100892	0.030065	0.020096	127.102	TRUE	9.9412e-21
DAP	ENSG00000112977	Alasoo_2018	macrophage	QTD000016	ENSG00000112977	rs267954	T	A	0.518701	0.0825938	-0.018728	0.015364	39.4402	TRUE	7.60655e-09
APBB3	ENSG00000113108	Alasoo_2018	macrophage	QTD000016	ENSG00000113108	rs2563315	G	A	-0.72584	0.101425	0.001716	0.015685	51.2144	TRUE	7.29215e-11
TMCO6	ENSG00000113119	Alasoo_2018	macrophage	QTD000016	ENSG00000113119	rs2563316	G	C	-0.722012	0.0911179	0.001607	0.015687	62.7887	TRUE	1.24445e-12
ACTR8	ENSG00000113812	Alasoo_2018	macrophage	QTD000016	ENSG00000113812	rs34500349	T	C	-1.80837	0.275627	-0.0285	0.037519	43.0458	TRUE	1.77648e-09
NPHP3	ENSG00000113971	Alasoo_2018	macrophage	QTD000016	ENSG00000113971	rs7652305	T	G	-0.797392	0.0970037	0.021297	0.016484	67.5721	TRUE	3.4879e-13
HHLA2	ENSG00000114455	Alasoo_2018	macrophage	QTD000016	ENSG00000114455	rs1463429	C	T	-0.899603	0.0835912	0.020009	0.015306	115.819	TRUE	1.8814e-19
PLXNA1	ENSG00000114554	Alasoo_2018	macrophage	QTD000016	ENSG00000114554	rs2361703	G	A	-0.844647	0.0876415	-0.026237	0.016014	92.8819	TRUE	1.38847e-16
IL18R1	ENSG00000115604	Alasoo_2018	macrophage	QTD000016	ENSG00000115604	rs1985329	T	C	-0.802323	0.120492	0.009413	0.013862	44.3386	TRUE	1.04595e-09
IL18RAP	ENSG00000115607	Alasoo_2018	macrophage	QTD000016	ENSG00000115607	rs1035129	C	T	-0.885003	0.109272	0.008374	0.01386	65.5951	TRUE	5.45416e-13
GPX7	ENSG00000116157	Alasoo_2018	macrophage	QTD000016	ENSG00000116157	rs12089784	A	G	-0.783504	0.104359	0.011762	0.014635	56.3667	TRUE	1.3758e-11
FAM20B	ENSG00000116199	Alasoo_2018	macrophage	QTD000016	ENSG00000116199	rs12073906	T	C	-0.770898	0.122393	-0.014782	0.024448	39.6717	TRUE	6.1623e-09
WRAP73	ENSG00000116213	Alasoo_2018	macrophage	QTD000016	ENSG00000116213	rs6697769	T	C	0.666396	0.071674	-0.01652	0.016474	86.4453	TRUE	8.17307e-16
CRYZ	ENSG00000116791	Alasoo_2018	macrophage	QTD000016	ENSG00000116791	rs28796647	G	C	-1.22951	0.0825769	-0.004951	0.015585	221.69	TRUE	3.14045e-30
GBP3	ENSG00000117226	Alasoo_2018	macrophage	QTD000016	ENSG00000117226	rs12121223	T	C	-1.21496	0.0652548	0.003775	0.016517	346.656	TRUE	9.6629e-40
RAB29	ENSG00000117280	Alasoo_2018	macrophage	QTD000016	ENSG00000117280	rs823143	C	A	0.425408	0.0543367	0.041125	0.014277	61.295	TRUE	4.14914e-12
STBD1	ENSG00000118804	Alasoo_2018	macrophage	QTD000016	ENSG00000118804	rs4272041	G	A	1.03085	0.0848379	0.020696	0.014425	147.642	TRUE	5.53969e-23
UBN1	ENSG00000118900	Alasoo_2018	macrophage	QTD000016	ENSG00000118900	rs10500326	T	G	0.749435	0.0746159	0.013694	0.017436	100.88	TRUE	1.02957e-17
BSPRY	ENSG00000119411	Alasoo_2018	macrophage	QTD000016	ENSG00000119411	rs7025371	G	A	0.690134	0.106652	0.023138	0.015471	41.8725	TRUE	3.26889e-09
HDHD3	ENSG00000119431	Alasoo_2018	macrophage	QTD000016	ENSG00000119431	rs3750525	A	C	-1.01849	0.141497	0.019023	0.016691	51.8107	TRUE	7.68884e-11
HSDL2	ENSG00000119471	Alasoo_2018	macrophage	QTD000016	ENSG00000119471	rs56045355	T	C	-0.70056	0.098909	0.001734	0.018371	50.1671	TRUE	1.06469e-10
EIF2B2	ENSG00000119718	Alasoo_2018	macrophage	QTD000016	ENSG00000119718	rs10129657	A	G	0.816089	0.108184	-0.008231	0.014918	56.9048	TRUE	1.07234e-11
ATAD2B	ENSG00000119778	Alasoo_2018	macrophage	QTD000016	ENSG00000119778	rs56343114	G	C	0.869979	0.125156	-0.013801	0.021169	48.3186	TRUE	2.38219e-10
NUP43	ENSG00000120253	Alasoo_2018	macrophage	QTD000016	ENSG00000120253	rs10872644	C	T	-1.06845	0.097467	0.004727	0.015378	120.169	TRUE	4.18867e-20
MASTL	ENSG00000120539	Alasoo_2018	macrophage	QTD000016	ENSG00000120539	rs10764686	C	T	-1.07372	0.0706161	6.5e-05	0.015972	231.193	TRUE	4.18737e-31
DNAJC15	ENSG00000120675	Alasoo_2018	macrophage	QTD000016	ENSG00000120675	rs79414850	T	G	-1.31369	0.129332	-0.001048	0.018059	103.175	TRUE	4.24588e-18
EPHX2	ENSG00000120915	Alasoo_2018	macrophage	QTD000016	ENSG00000120915	rs7829267	T	C	1.00374	0.145448	0.026574	0.020992	47.6241	TRUE	3.59779e-10
TEX14	ENSG00000121101	Alasoo_2018	macrophage	QTD000016	ENSG00000121101	rs10221208	C	T	0.582764	0.089307	0.002563	0.01467	42.5809	TRUE	1.82827e-09
PYROXD1	ENSG00000121350	Alasoo_2018	macrophage	QTD000016	ENSG00000121350	rs7971245	A	G	-0.853054	0.105437	0.014785	0.015623	65.4586	TRUE	6.37525e-13
PILRB	ENSG00000121716	Alasoo_2018	macrophage	QTD000016	ENSG00000121716	rs6978739	G	C	1.31382	0.126065	0.022601	0.019117	108.613	TRUE	1.33836e-18
PMS2	ENSG00000122512	Alasoo_2018	macrophage	QTD000016	ENSG00000122512	rs7796846	T	C	0.977985	0.154308	0.007821	0.018872	40.1687	TRUE	4.88942e-09
HERPUD2	ENSG00000122557	Alasoo_2018	macrophage	QTD000016	ENSG00000122557	rs10229772	A	C	0.611586	0.0717192	-0.017116	0.015446	72.7184	TRUE	6.10471e-14
CCZ1	ENSG00000122674	Alasoo_2018	macrophage	QTD000016	ENSG00000122674	rs4720686	A	C	1.02841	0.141642	-0.007778	0.016447	52.7167	TRUE	4.69343e-11
NLN	ENSG00000123213	Alasoo_2018	macrophage	QTD000016	ENSG00000123213	rs2548787	G	A	1.02207	0.0843569	-0.02933	0.017268	146.798	TRUE	7.67971e-23
OPTN	ENSG00000123240	Alasoo_2018	macrophage	QTD000016	ENSG00000123240	rs12415716	G	T	-0.584757	0.0878709	0.002719	0.017267	44.2854	TRUE	9.57171e-10
EEF1AKMT3	ENSG00000123427	Alasoo_2018	macrophage	QTD000016	ENSG00000123427	rs2069506	A	C	0.608561	0.097142	-0.039225	0.014906	39.2459	TRUE	1.09195e-08
EXOSC9	ENSG00000123737	Alasoo_2018	macrophage	QTD000016	ENSG00000123737	rs11731570	C	T	1.15666	0.0902671	0.017552	0.015276	164.192	TRUE	9.82892e-25
SLC12A5	ENSG00000124140	Alasoo_2018	macrophage	QTD000016	ENSG00000124140	rs2236416	G	A	1.07732	0.155743	-0.030423	0.019836	47.8489	TRUE	3.43171e-10
VAPB	ENSG00000124164	Alasoo_2018	macrophage	QTD000016	ENSG00000124164	rs2268921	T	G	0.503769	0.0786786	-0.007597	0.01548	40.9968	TRUE	3.61571e-09
MRS2	ENSG00000124532	Alasoo_2018	macrophage	QTD000016	ENSG00000124532	rs12523750	A	G	0.540589	0.0826832	0.051329	0.016255	42.7464	TRUE	3.33499e-09
PEX6	ENSG00000124587	Alasoo_2018	macrophage	QTD000016	ENSG00000124587	rs4714640	T	G	1.05067	0.0764818	-0.013448	0.015362	188.719	TRUE	3.74026e-27
GLO1	ENSG00000124767	Alasoo_2018	macrophage	QTD000016	ENSG00000124767	rs2490026	T	C	-0.474618	0.0718002	-0.005987	0.014345	43.6955	TRUE	1.26322e-09
SDCBP2	ENSG00000125775	Alasoo_2018	macrophage	QTD000016	ENSG00000125775	rs34019978	T	C	1.08804	0.164209	0.00075	0.021398	43.9032	TRUE	1.0736e-09
MGME1	ENSG00000125871	Alasoo_2018	macrophage	QTD000016	ENSG00000125871	rs62208133	A	G	-1.04894	0.158298	0.009839	0.024034	43.9087	TRUE	1.17067e-09
IGFLR1	ENSG00000126246	Alasoo_2018	macrophage	QTD000016	ENSG00000126246	rs7260184	A	G	1.75332	0.122444	-0.03025	0.022628	205.044	TRUE	1.42534e-28
DNAJC8	ENSG00000126698	Alasoo_2018	macrophage	QTD000016	ENSG00000126698	rs9508	G	A	-0.924146	0.102383	-0.01422	0.016669	81.4752	TRUE	3.51044e-15
FGD3	ENSG00000127084	Alasoo_2018	macrophage	QTD000016	ENSG00000127084	rs6479442	C	A	0.56684	0.0858554	0.023949	0.014747	43.5899	TRUE	1.73358e-09
HELB	ENSG00000127311	Alasoo_2018	macrophage	QTD000016	ENSG00000127311	rs11176120	A	G	0.823566	0.101953	0.026522	0.015401	65.2524	TRUE	8.49751e-13
YEATS4	ENSG00000127337	Alasoo_2018	macrophage	QTD000016	ENSG00000127337	rs7136238	T	G	-0.969165	0.116583	-0.00034	0.014849	69.1075	TRUE	1.45921e-13
EMC1	ENSG00000127463	Alasoo_2018	macrophage	QTD000016	ENSG00000127463	rs2027306	C	T	-0.290475	0.041537	0.029494	0.014974	48.9043	TRUE	2.60918e-10
SIN3B	ENSG00000127511	Alasoo_2018	macrophage	QTD000016	ENSG00000127511	rs2608743	C	G	-0.509899	0.0803089	0.028016	0.015752	40.3126	TRUE	6.37422e-09
HIP1	ENSG00000127946	Alasoo_2018	macrophage	QTD000016	ENSG00000127946	rs1018945	C	G	0.545737	0.0551042	0.018657	0.014957	98.0838	TRUE	2.68059e-17
STEAP4	ENSG00000127954	Alasoo_2018	macrophage	QTD000016	ENSG00000127954	rs2888576	G	A	-1.13195	0.0997627	-0.015274	0.018151	128.741	TRUE	5.20701e-21
SRD5A3	ENSG00000128039	Alasoo_2018	macrophage	QTD000016	ENSG00000128039	rs36110240	T	C	1.51209	0.211193	0.02057	0.020602	51.2621	TRUE	8.98259e-11
CCDC136	ENSG00000128596	Alasoo_2018	macrophage	QTD000016	ENSG00000128596	rs339088	A	G	-0.553361	0.0846165	-0.00794	0.014754	42.7668	TRUE	1.84407e-09
KNSTRN	ENSG00000128944	Alasoo_2018	macrophage	QTD000016	ENSG00000128944	rs7166991	G	A	1.34023	0.115832	0.014088	0.021669	133.876	TRUE	1.31033e-21
PHF20L1	ENSG00000129292	Alasoo_2018	macrophage	QTD000016	ENSG00000129292	rs10092556	G	A	0.869727	0.0860244	-0.011462	0.014901	102.217	TRUE	6.99637e-18
CDC16	ENSG00000130177	Alasoo_2018	macrophage	QTD000016	ENSG00000130177	rs7324744	G	A	0.541896	0.0786699	-0.003944	0.018133	47.4476	TRUE	2.98158e-10
MRPL34	ENSG00000130312	Alasoo_2018	macrophage	QTD000016	ENSG00000130312	rs62126253	T	C	0.662407	0.103481	0.029195	0.015882	40.9759	TRUE	4.99292e-09
SNX9	ENSG00000130340	Alasoo_2018	macrophage	QTD000016	ENSG00000130340	rs12333320	A	G	0.934725	0.125149	0.000233	0.024592	55.7844	TRUE	1.38548e-11
FCHO1	ENSG00000130475	Alasoo_2018	macrophage	QTD000016	ENSG00000130475	rs13345379	A	G	-0.574323	0.0863962	-0.024502	0.015673	44.1899	TRUE	1.39346e-09
MAP3K10	ENSG00000130758	Alasoo_2018	macrophage	QTD000016	ENSG00000130758	rs339525	G	T	-0.935478	0.0856358	-0.010376	0.017836	119.332	TRUE	5.82529e-20
LILRB2	ENSG00000131042	Alasoo_2018	macrophage	QTD000016	ENSG00000131042	rs103294	C	T	0.555517	0.0841203	-0.098775	0.044186	43.6107	TRUE	4.19043e-09
NDUFA2	ENSG00000131495	Alasoo_2018	macrophage	QTD000016	ENSG00000131495	rs2531360	A	G	-0.713228	0.115513	-0.012015	0.014454	38.1237	TRUE	1.17334e-08
NINJ1	ENSG00000131669	Alasoo_2018	macrophage	QTD000016	ENSG00000131669	rs13297094	G	C	-1.00998	0.151891	0.011911	0.019	44.2142	TRUE	1.0917e-09
LLGL1	ENSG00000131899	Alasoo_2018	macrophage	QTD000016	ENSG00000131899	rs6502647	G	A	-0.732819	0.118021	0.024102	0.01661	38.5545	TRUE	1.15293e-08
ENOSF1	ENSG00000132199	Alasoo_2018	macrophage	QTD000016	ENSG00000132199	rs6506450	A	G	-0.767103	0.111663	-0.001435	0.015446	47.1942	TRUE	3.17643e-10
IGHMBP2	ENSG00000132740	Alasoo_2018	macrophage	QTD000016	ENSG00000132740	rs10896386	T	C	0.839511	0.0917706	-0.001393	0.016623	83.6846	TRUE	1.40317e-15
AP3B1	ENSG00000132842	Alasoo_2018	macrophage	QTD000016	ENSG00000132842	rs10074131	C	T	-0.771681	0.120954	0.030626	0.017041	40.7038	TRUE	5.46587e-09
SCO1	ENSG00000133028	Alasoo_2018	macrophage	QTD000016	ENSG00000133028	rs406446	G	A	0.619577	0.084546	-0.004502	0.015543	53.7037	TRUE	3.12318e-11
COG6	ENSG00000133103	Alasoo_2018	macrophage	QTD000016	ENSG00000133103	rs7999758	A	G	0.739213	0.0648578	-0.000459	0.015105	129.902	TRUE	2.92959e-21
EPSTI1	ENSG00000133106	Alasoo_2018	macrophage	QTD000016	ENSG00000133106	rs66523812	C	T	-1.07056	0.144222	-0.023274	0.021591	55.1009	TRUE	2.30064e-11
CNDP2	ENSG00000133313	Alasoo_2018	macrophage	QTD000016	ENSG00000133313	rs4891557	T	C	-0.916823	0.0972038	-0.014574	0.02074	88.962	TRUE	3.44913e-16
ADCK2	ENSG00000133597	Alasoo_2018	macrophage	QTD000016	ENSG00000133597	rs2968556	C	T	-1.19359	0.194254	0.027561	0.029922	37.7546	TRUE	1.39947e-08
ELP3	ENSG00000134014	Alasoo_2018	macrophage	QTD000016	ENSG00000134014	rs13250007	G	T	1.15897	0.102287	-0.002726	0.016448	128.382	TRUE	4.57119e-21
GSTM3	ENSG00000134202	Alasoo_2018	macrophage	QTD000016	ENSG00000134202	rs1332018	T	G	1.10082	0.0859221	-0.014393	0.015668	164.143	TRUE	9.38796e-25
PTGFRN	ENSG00000134247	Alasoo_2018	macrophage	QTD000016	ENSG00000134247	rs141259683	C	G	0.861974	0.109054	0.030103	0.022324	62.4748	TRUE	1.88636e-12
IL2RA	ENSG00000134460	Alasoo_2018	macrophage	QTD000016	ENSG00000134460	rs11256464	T	C	1.33738	0.213503	-0.049057	0.024255	39.2375	TRUE	9.62771e-09
GNL2	ENSG00000134697	Alasoo_2018	macrophage	QTD000016	ENSG00000134697	rs3856138	C	T	0.565393	0.0828713	-0.028931	0.014928	46.5471	TRUE	6.23273e-10
FADS2	ENSG00000134824	Alasoo_2018	macrophage	QTD000016	ENSG00000134824	rs61896141	C	A	0.826463	0.121706	-0.072164	0.019116	46.1129	TRUE	1.08589e-09
ARHGAP32	ENSG00000134909	Alasoo_2018	macrophage	QTD000016	ENSG00000134909	rs473616	T	C	1.54475	0.165364	0.005532	0.020798	87.2639	TRUE	4.93789e-16
ITGA7	ENSG00000135424	Alasoo_2018	macrophage	QTD000016	ENSG00000135424	rs4759187	T	C	-0.975471	0.0948242	-0.01063	0.016933	105.826	TRUE	2.41851e-18
SMPD2	ENSG00000135587	Alasoo_2018	macrophage	QTD000016	ENSG00000135587	rs13214717	A	C	0.664228	0.0914967	0.026574	0.015525	52.7016	TRUE	6.23239e-11
TEC	ENSG00000135605	Alasoo_2018	macrophage	QTD000016	ENSG00000135605	rs13129386	T	C	-0.798034	0.0807448	-0.012277	0.013999	97.6818	TRUE	2.64113e-17
AGT	ENSG00000135744	Alasoo_2018	macrophage	QTD000016	ENSG00000135744	rs5050	G	T	1.59007	0.165914	0.021774	0.019914	91.8473	TRUE	1.60084e-16
NEK3	ENSG00000136098	Alasoo_2018	macrophage	QTD000016	ENSG00000136098	rs2408611	A	G	0.720187	0.0952674	-0.013342	0.015495	57.1481	TRUE	1.07047e-11
MTHFS	ENSG00000136371	Alasoo_2018	macrophage	QTD000016	ENSG00000136371	rs8026997	C	T	-0.653465	0.0837042	0.013194	0.01596	60.9467	TRUE	2.84793e-12
EPRS1	ENSG00000136628	Alasoo_2018	macrophage	QTD000016	ENSG00000136628	rs2230301	T	G	-1.08029	0.164868	-0.023975	0.019419	42.9347	TRUE	2.04541e-09
IL36G	ENSG00000136688	Alasoo_2018	macrophage	QTD000016	ENSG00000136688	rs4848312	G	A	-0.778491	0.123912	0.007631	0.015135	39.4712	TRUE	6.46201e-09
IL36B	ENSG00000136696	Alasoo_2018	macrophage	QTD000016	ENSG00000136696	rs2121333	A	G	-1.04623	0.100776	0.005171	0.015078	107.78	TRUE	1.25543e-18
KLF4	ENSG00000136826	Alasoo_2018	macrophage	QTD000016	ENSG00000136826	rs77354469	G	A	-0.905263	0.109627	-0.065818	0.022703	68.189	TRUE	4.63072e-13
SLC2A8	ENSG00000136856	Alasoo_2018	macrophage	QTD000016	ENSG00000136856	rs2247310	C	G	-0.693916	0.108593	-0.006858	0.014509	40.8329	TRUE	3.80393e-09
STX17	ENSG00000136874	Alasoo_2018	macrophage	QTD000016	ENSG00000136874	rs7873746	C	A	0.598929	0.0785286	0.008066	0.015629	58.1695	TRUE	6.86864e-12
GRHPR	ENSG00000137106	Alasoo_2018	macrophage	QTD000016	ENSG00000137106	rs7856656	T	C	0.75247	0.0858894	-0.005609	0.016354	76.7537	TRUE	1.33972e-14
SPTBN5	ENSG00000137877	Alasoo_2018	macrophage	QTD000016	ENSG00000137877	rs11070353	A	G	-0.82538	0.078161	-0.005191	0.015198	111.514	TRUE	4.4705e-19
IFI44L	ENSG00000137959	Alasoo_2018	macrophage	QTD000016	ENSG00000137959	rs273230	G	A	-0.696238	0.0887698	0.025449	0.01685	61.5156	TRUE	2.83309e-12
PPM1B	ENSG00000138032	Alasoo_2018	macrophage	QTD000016	ENSG00000138032	rs7599435	T	C	0.961483	0.0948568	0.01531	0.018277	102.742	TRUE	6.13338e-18
PNPT1	ENSG00000138035	Alasoo_2018	macrophage	QTD000016	ENSG00000138035	rs782632	G	C	-0.737086	0.106698	-0.006158	0.014743	47.7226	TRUE	2.81761e-10
DTNB	ENSG00000138101	Alasoo_2018	macrophage	QTD000016	ENSG00000138101	rs704789	T	C	-0.626688	0.0880329	0.009191	0.01446	50.6772	TRUE	1.00411e-10
STAT4	ENSG00000138378	Alasoo_2018	macrophage	QTD000016	ENSG00000138378	rs7561569	A	C	0.600648	0.0930978	0.018985	0.015294	41.6257	TRUE	3.34192e-09
ASNSD1	ENSG00000138381	Alasoo_2018	macrophage	QTD000016	ENSG00000138381	rs12471217	A	G	1.16008	0.120583	-0.002604	0.018036	92.5558	TRUE	9.68933e-17
SPPL2A	ENSG00000138600	Alasoo_2018	macrophage	QTD000016	ENSG00000138600	rs12440570	T	C	0.754241	0.116874	-0.054869	0.018896	41.6471	TRUE	4.79503e-09
PDE5A	ENSG00000138735	Alasoo_2018	macrophage	QTD000016	ENSG00000138735	rs2715016	C	T	0.89416	0.0836868	-0.012019	0.014956	114.161	TRUE	2.52198e-19
NAAA	ENSG00000138744	Alasoo_2018	macrophage	QTD000016	ENSG00000138744	rs34630680	A	T	1.07299	0.140679	-0.042812	0.01711	58.1745	TRUE	1.12275e-11
TAPBPL	ENSG00000139192	Alasoo_2018	macrophage	QTD000016	ENSG00000139192	rs2072378	C	T	0.775469	0.0843975	-0.05072	0.015419	84.4247	TRUE	2.79051e-15
GAS2L3	ENSG00000139354	Alasoo_2018	macrophage	QTD000016	ENSG00000139354	rs35689	T	C	0.536522	0.0827777	-0.011178	0.014913	42.0096	TRUE	2.59239e-09
TSPAN3	ENSG00000140391	Alasoo_2018	macrophage	QTD000016	ENSG00000140391	rs11636613	G	A	0.744719	0.112255	-0.018889	0.015516	44.0122	TRUE	1.34654e-09
MAN2C1	ENSG00000140400	Alasoo_2018	macrophage	QTD000016	ENSG00000140400	rs7166737	G	A	0.923274	0.134285	-0.001315	0.017241	47.2722	TRUE	3.07137e-10
MFGE8	ENSG00000140545	Alasoo_2018	macrophage	QTD000016	ENSG00000140545	rs8025217	T	C	0.360129	0.0530316	-0.004234	0.016426	46.1155	TRUE	4.92721e-10
IQGAP1	ENSG00000140575	Alasoo_2018	macrophage	QTD000016	ENSG00000140575	rs2074585	A	G	0.711021	0.114308	0.004743	0.0149	38.6911	TRUE	8.45994e-09
NUDT7	ENSG00000140876	Alasoo_2018	macrophage	QTD000016	ENSG00000140876	rs111624352	C	T	1.46616	0.221146	0.056664	0.065838	43.9546	TRUE	1.7144e-09
MEAK7	ENSG00000140950	Alasoo_2018	macrophage	QTD000016	ENSG00000140950	rs451957	A	G	-0.623795	0.0893768	0.006243	0.014949	48.7118	TRUE	1.96054e-10
GALNS	ENSG00000141012	Alasoo_2018	macrophage	QTD000016	ENSG00000141012	rs7188484	T	G	-0.872008	0.138663	-0.011952	0.016646	39.5476	TRUE	6.59639e-09
SCRN2	ENSG00000141295	Alasoo_2018	macrophage	QTD000016	ENSG00000141295	rs11079798	C	G	-0.785832	0.115808	-0.069438	0.019674	46.045	TRUE	1.04294e-09
RHBDL3	ENSG00000141314	Alasoo_2018	macrophage	QTD000016	ENSG00000141314	rs1443486	T	G	0.567289	0.0831954	-0.003707	0.014889	46.4954	TRUE	4.26849e-10
TTYH2	ENSG00000141540	Alasoo_2018	macrophage	QTD000016	ENSG00000141540	rs72848283	G	T	0.877884	0.131139	0.014758	0.017333	44.8137	TRUE	9.29514e-10
FN3KRP	ENSG00000141560	Alasoo_2018	macrophage	QTD000016	ENSG00000141560	rs2249888	G	A	0.570882	0.089796	-0.005732	0.017182	40.4184	TRUE	4.3865e-09
NT5C3B	ENSG00000141698	Alasoo_2018	macrophage	QTD000016	ENSG00000141698	rs1046403	A	G	-1.02279	0.084152	0.013037	0.01635	147.722	TRUE	4.36281e-23
TMEM91	ENSG00000142046	Alasoo_2018	macrophage	QTD000016	ENSG00000142046	rs45500792	G	T	-0.828463	0.131172	-0.001041	0.022346	39.89	TRUE	5.00328e-09
IFITM3	ENSG00000142089	Alasoo_2018	macrophage	QTD000016	ENSG00000142089	rs11246067	T	A	-0.580985	0.0868884	-0.001136	0.015293	44.7102	TRUE	7.99637e-10
IFNAR1	ENSG00000142166	Alasoo_2018	macrophage	QTD000016	ENSG00000142166	rs2040108	C	T	0.913776	0.126548	-0.003838	0.017144	52.1397	TRUE	5.38155e-11
FHAD1	ENSG00000142621	Alasoo_2018	macrophage	QTD000016	ENSG00000142621	rs7529562	A	G	0.940161	0.0992502	-0.0106	0.015913	89.7308	TRUE	2.66602e-16
ARHGEF19	ENSG00000142632	Alasoo_2018	macrophage	QTD000016	ENSG00000142632	rs221045	T	C	-0.778461	0.120726	-0.003499	0.017333	41.5788	TRUE	2.70453e-09
ITGB3BP	ENSG00000142856	Alasoo_2018	macrophage	QTD000016	ENSG00000142856	rs705508	A	G	-1.02766	0.146648	0.007812	0.01677	49.1074	TRUE	1.72355e-10
NME7	ENSG00000143156	Alasoo_2018	macrophage	QTD000016	ENSG00000143156	rs4454599	A	G	0.622389	0.0996225	0.03391	0.015279	39.0309	TRUE	1.10766e-08
EFNA3	ENSG00000143590	Alasoo_2018	macrophage	QTD000016	ENSG00000143590	rs72704106	A	C	1.38849	0.197958	-0.01252	0.029208	49.1971	TRUE	1.62903e-10
CDC42BPA	ENSG00000143776	Alasoo_2018	macrophage	QTD000016	ENSG00000143776	rs10799394	A	G	0.524736	0.0705393	-0.018703	0.01637	55.3375	TRUE	2.14615e-11
DGKQ	ENSG00000145214	Alasoo_2018	macrophage	QTD000016	ENSG00000145214	rs4690220	G	A	1.08781	0.0822442	0.053267	0.014317	174.943	TRUE	2.20377e-25
CENPC	ENSG00000145241	Alasoo_2018	macrophage	QTD000016	ENSG00000145241	rs1056787	T	C	-0.919384	0.141471	-0.013754	0.026634	42.2337	TRUE	2.26475e-09
YIPF5	ENSG00000145817	Alasoo_2018	macrophage	QTD000016	ENSG00000145817	rs6864309	T	G	-0.608583	0.0948515	-0.024997	0.020998	41.1672	TRUE	3.96567e-09
PCYOX1L	ENSG00000145882	Alasoo_2018	macrophage	QTD000016	ENSG00000145882	rs10051657	A	T	0.583866	0.0876099	-0.021086	0.01758	44.414	TRUE	1.19609e-09
MMUT	ENSG00000146085	Alasoo_2018	macrophage	QTD000016	ENSG00000146085	rs9473563	A	G	0.831066	0.0961727	-0.00114	0.015332	74.6737	TRUE	2.40515e-14
ABRACL	ENSG00000146386	Alasoo_2018	macrophage	QTD000016	ENSG00000146386	rs12196247	A	G	-0.886342	0.121146	0.00348	0.017128	53.5284	TRUE	3.25157e-11
ARMT1	ENSG00000146476	Alasoo_2018	macrophage	QTD000016	ENSG00000146476	rs9383899	C	G	-0.704955	0.0950404	-0.025762	0.016055	55.0182	TRUE	2.73753e-11
ATP6V1B2	ENSG00000147416	Alasoo_2018	macrophage	QTD000016	ENSG00000147416	rs1497024	C	G	0.833445	0.117516	-0.00194	0.02163	50.2991	TRUE	1.01465e-10
CCDC25	ENSG00000147419	Alasoo_2018	macrophage	QTD000016	ENSG00000147419	rs17385236	C	G	0.765504	0.0840472	0.015775	0.014829	82.9561	TRUE	2.34816e-15
GOLGA7	ENSG00000147533	Alasoo_2018	macrophage	QTD000016	ENSG00000147533	rs34070980	C	T	1.3057	0.112769	0.030733	0.020395	134.063	TRUE	1.71718e-21
NDUFB9	ENSG00000147684	Alasoo_2018	macrophage	QTD000016	ENSG00000147684	rs6987343	A	C	0.597591	0.0818002	0.030471	0.015438	53.3703	TRUE	5.43206e-11
NAPRT	ENSG00000147813	Alasoo_2018	macrophage	QTD000016	ENSG00000147813	rs10282929	T	G	1.04701	0.110898	0.033862	0.018276	89.1362	TRUE	4.54362e-16
GSN	ENSG00000148180	Alasoo_2018	macrophage	QTD000016	ENSG00000148180	rs10760161	A	G	0.451603	0.0724097	-0.021188	0.013969	38.8974	TRUE	9.93148e-09
PDSS1	ENSG00000148459	Alasoo_2018	macrophage	QTD000016	ENSG00000148459	rs7916511	T	C	0.687067	0.0911944	-2.5e-05	0.017438	56.7625	TRUE	9.78992e-12
HSD17B12	ENSG00000149084	Alasoo_2018	macrophage	QTD000016	ENSG00000149084	rs1061810	A	C	-1.03395	0.0937113	0.009009	0.016039	121.735	TRUE	3.00002e-20
SLX4IP	ENSG00000149346	Alasoo_2018	macrophage	QTD000016	ENSG00000149346	rs708934	T	C	0.67031	0.0912857	0.031649	0.016964	53.9195	TRUE	4.35403e-11
EML3	ENSG00000149499	Alasoo_2018	macrophage	QTD000016	ENSG00000149499	rs1801144	C	G	0.662879	0.0950081	0.02487	0.016243	48.6796	TRUE	2.62096e-10
MIA2	ENSG00000150527	Alasoo_2018	macrophage	QTD000016	ENSG00000150527	rs1897792	A	C	1.07845	0.070323	-0.018658	0.018101	235.183	TRUE	2.95413e-31
TMEM263	ENSG00000151135	Alasoo_2018	macrophage	QTD000016	ENSG00000151135	rs4964193	T	C	-0.71704	0.059493	0.008047	0.01427	145.263	TRUE	7.28277e-23
RAD9B	ENSG00000151164	Alasoo_2018	macrophage	QTD000016	ENSG00000151164	rs6606689	C	T	-0.718876	0.113656	0.048158	0.017002	40.0058	TRUE	8.72981e-09
EXT2	ENSG00000151348	Alasoo_2018	macrophage	QTD000016	ENSG00000151348	rs11037882	A	T	-0.426992	0.0604754	-0.004007	0.016587	49.8519	TRUE	1.23959e-10
TMEM18	ENSG00000151353	Alasoo_2018	macrophage	QTD000016	ENSG00000151353	rs73153267	A	C	1.1734	0.177892	-0.000927	0.024522	43.509	TRUE	1.24779e-09
ADAMTS12	ENSG00000151388	Alasoo_2018	macrophage	QTD000016	ENSG00000151388	rs34511729	G	C	0.50025	0.076596	0.024231	0.01537	42.6542	TRUE	2.47381e-09
C4orf33	ENSG00000151470	Alasoo_2018	macrophage	QTD000016	ENSG00000151470	rs337274	G	T	-0.913345	0.102225	-0.015468	0.02002	79.828	TRUE	5.74013e-15
FRMD4A	ENSG00000151474	Alasoo_2018	macrophage	QTD000016	ENSG00000151474	rs999855	A	G	0.624571	0.0919104	-0.025109	0.014687	46.1779	TRUE	6.72866e-10
QDPR	ENSG00000151552	Alasoo_2018	macrophage	QTD000016	ENSG00000151552	rs10020740	C	T	-0.913865	0.0932065	0.014185	0.017245	96.1328	TRUE	4.15057e-17
ADAM17	ENSG00000151694	Alasoo_2018	macrophage	QTD000016	ENSG00000151694	rs10495563	A	G	-0.510794	0.0714181	0.01717	0.016215	51.1535	TRUE	9.51831e-11
[truncated: 42,683 more rows]

## Sheet: ST3
Supplementary Table 3. Full Mendelian randomization results.
Gene	Ensembl	eQTL catalogue Dataset ID	Molecular triat ID	Immune cell type	Beta	Standard Error	P-value	Cochran Q P-value	I Squared	Variants in Instrument	Significant?
A2M	ENSG00000175899	QTD000021	ENSG00000175899	monocyte	-0.00309385	0.0203546	0.879189			rs2193005	No
A2M	ENSG00000175899	QTD000056	ENSG00000175899	LCL	0.0497231	0.0268392	0.0639354			rs73048097	No
A3GALT2	ENSG00000184389	QTD000026	ENSG00000184389	neutrophil	-0.00781584	0.014893	0.599722	0.960346	0	rs11554674, rs638130	No
A3GALT2	ENSG00000184389	QTD000021	ENSG00000184389	monocyte	-0.00996342	0.0191657	0.603164			rs10798937	No
A3GALT2	ENSG00000184389	QTD000031	ENSG00000184389	CD4+ T cell	-0.010825	0.0265735	0.683743			rs11590395	No
A3GALT2	ENSG00000184389	QTD000036	ENSG00000184389	Treg memory	-0.0115024	0.0272047	0.672435			rs10914687	No
A4GALT	ENSG00000128274	QTD000084	ILMN_1735045	monocyte	0.0148499	0.0139158	0.285913	0.0820487	60.0071	rs5758915, rs7286131, rs76940643	No
A4GALT	ENSG00000128274	QTD000001	ENSG00000128274	macrophage	-0.0228991	0.0190349	0.228974			rs9623692	No
A4GALT	ENSG00000128274	QTD000011	ENSG00000128274	macrophage	0.0223304	0.0177146	0.207466			rs130335	No
A4GALT	ENSG00000128274	QTD000056	ENSG00000128274	LCL	-0.0332021	0.0290305	0.252749			rs4328732	No
A4GALT	ENSG00000128274	QTD000061	ENSG00000128274	LCL	-0.0348276	0.0304518	0.252749			rs4328732	No
A4GALT	ENSG00000128274	QTD000082	ILMN_1735045	monocyte	-0.0308986	0.0218138	0.156637			rs5758907	No
A4GALT	ENSG00000128274	QTD000095	ENSG00000128274	LCL	-0.0321382	0.0321093	0.316875			rs738527	No
A4GALT	ENSG00000128274	QTD000110	ENSG00000128274	LCL	-0.0519433	0.0417044	0.212944			rs738530	No
A4GALT	ENSG00000128274	QTD000115	ILMN_1735045	NK cell	-0.0255596	0.0254923	0.316035			rs1883991	No
AACS	ENSG00000081760	QTD000031	ENSG00000081760	CD4+ T cell	-0.0193215	0.0208073	0.3531			rs12307506	No
AAGAB	ENSG00000103591	QTD000026	ENSG00000103591	neutrophil	0.0710481	0.0259487	0.00618098			rs55994097	No
AAGAB	ENSG00000103591	QTD000066	ILMN_3237396	CD8+ T cell	0.00907235	0.017785	0.609973			rs11639194	No
AAGAB	ENSG00000103591	QTD000067	ILMN_3237396	CD4+ T cell	0.013617	0.0142307	0.338631			rs4776923	No
AAGAB	ENSG00000103591	QTD000069	ILMN_3237396	monocyte	0.0228157	0.0238618	0.338992			rs9920845	No
AAGAB	ENSG00000103591	QTD000080	ILMN_3237396	B cell	0.0113603	0.0132457	0.391082			rs8034421	No
AAGAB	ENSG00000103591	QTD000082	ILMN_3237396	monocyte	0.00914813	0.0123379	0.45841			rs1052488	No
AAGAB	ENSG00000103591	QTD000110	ENSG00000103591	LCL	-0.0377462	0.0522146	0.469738			rs74364368	No
AAGAB	ENSG00000103591	QTD000115	ILMN_3237396	NK cell	0.0113585	0.0153189	0.45841			rs1052488	No
AAGAB	ENSG00000103591	QTD000371	ILMN_3237396	CD4+ T cell	0.0173474	0.0208062	0.404417			rs8991	No
AAGAB	ENSG00000103591	QTD000372	ILMN_3237396	CD8+ T cell	0.016592	0.0225968	0.462788			rs2028762	No
AAGAB	ENSG00000103591	QTD000378	ILMN_3237396	neutrophil	0.015697	0.0172919	0.364			rs12901046	No
AAK1	ENSG00000115977	QTD000011	ENSG00000115977	macrophage	-0.0135614	0.0174842	0.437965			rs7579933	No
AAMDC	ENSG00000087884	QTD000081	ILMN_1779163	monocyte	-0.0353963	0.0290683	0.22334	0.125921	57.3029	rs2154973, rs3819256	No
AAMDC	ENSG00000087884	QTD000026	ENSG00000087884	neutrophil	-0.0475703	0.0232431	0.0406936			rs72947606	No
AAMP	ENSG00000127837	QTD000026	ENSG00000127837	neutrophil	0.0366333	0.0280285	0.191212			rs62183956	No
AANAT	ENSG00000129673	QTD000110	ENSG00000129673	LCL	0.0289409	0.0255072	0.256536			rs8150	No
AANAT	ENSG00000129673	QTD000539	ENSG00000129673	LCL	0.0362977	0.0272447	0.182766			rs4789302	No
AAR2	ENSG00000131043	QTD000021	ENSG00000131043	monocyte	0.00864608	0.0245476	0.724676			rs35997090	No
AAR2	ENSG00000131043	QTD000026	ENSG00000131043	neutrophil	0.00508299	0.0206485	0.805552			rs12479482	No
AAR2	ENSG00000131043	QTD000031	ENSG00000131043	CD4+ T cell	0.00983556	0.0271346	0.716999			rs6060840	No
AAR2	ENSG00000131043	QTD000080	ILMN_1721225	B cell	0.0325538	0.0347331	0.348627			rs41293100	No
AAR2	ENSG00000131043	QTD000081	ILMN_1721225	monocyte	0.0520953	0.0503067	0.30041			rs116964908	No
AAR2	ENSG00000131043	QTD000083	ILMN_1721225	monocyte	0.0399426	0.0385712	0.30041			rs116964908	No
AAR2	ENSG00000131043	QTD000115	ILMN_1721225	NK cell	0.0433762	0.0418869	0.30041			rs116964908	No
AASDH	ENSG00000157426	QTD000021	ENSG00000157426	monocyte	0.00977772	0.0172592	0.571039			rs11133438	No
AASDH	ENSG00000157426	QTD000026	ENSG00000157426	neutrophil	0.0112823	0.019915	0.571039			rs11133438	No
AASDH	ENSG00000157426	QTD000031	ENSG00000157426	CD4+ T cell	0.0243187	0.0363066	0.502975			rs6841053	No
AASDH	ENSG00000157426	QTD000036	ENSG00000157426	Treg memory	0.0126657	0.0234019	0.588351			rs2292985	No
AASDH	ENSG00000157426	QTD000066	ILMN_1784269	CD8+ T cell	0.00343822	0.0367675	0.925496			rs7656361	No
AASDH	ENSG00000157426	QTD000067	ILMN_1784269	CD4+ T cell	-0.00355912	0.0304617	0.906988			rs7695701	No
AASDH	ENSG00000157426	QTD000069	ILMN_1784269	monocyte	0.0234862	0.041774	0.573966			rs7693137	No
AASDH	ENSG00000157426	QTD000081	ILMN_1784269	monocyte	0.0180714	0.0318989	0.571039			rs11133438	No
AASDH	ENSG00000157426	QTD000083	ILMN_1784269	monocyte	0.0202637	0.0321841	0.528943			rs1401908	No
AASDH	ENSG00000157426	QTD000110	ENSG00000157426	LCL	-0.00672634	0.0295403	0.819879			rs13102012	No
AASDH	ENSG00000157426	QTD000115	ILMN_1784269	NK cell	-0.0094923	0.0417319	0.820067			rs11728110	No
AASDH	ENSG00000157426	QTD000371	ILMN_1784269	CD4+ T cell	0.00417534	0.029471	0.887336			rs13132553	No
AASDH	ENSG00000157426	QTD000372	ILMN_1784269	CD8+ T cell	-0.0141278	0.0620453	0.819879			rs13102012	No
AASDH	ENSG00000157426	QTD000539	ENSG00000157426	LCL	0.0204906	0.0362818	0.572237			rs6856845	No
AASS	ENSG00000008311	QTD000031	ENSG00000008311	CD4+ T cell	-0.0139234	0.0155602	0.37089	0.243933	26.347	rs117042526, rs61298298	No
AASS	ENSG00000008311	QTD000539	ENSG00000008311	LCL	-0.0164406	0.0185917	0.376536	0.933914	0	rs2057876, rs2270884, rs7802911	No
AASS	ENSG00000008311	QTD000036	ENSG00000008311	Treg memory	-0.009581	0.0181508	0.597599			rs77708651	No
AATF	ENSG00000275700	QTD000031	ENSG00000275700	CD4+ T cell	0.0225195	0.0314729	0.474287			rs11658121	No
AATK	ENSG00000181409	QTD000021	ENSG00000181409	monocyte	-0.0243463	0.0122705	0.0472411	0.188178	42.2574	rs2659030, rs4969407	No
AATK	ENSG00000181409	QTD000011	ENSG00000181409	macrophage	-0.0218513	0.0214357	0.308019			rs4969405	No
AATK	ENSG00000181409	QTD000016	ENSG00000181409	macrophage	-0.0217136	0.023783	0.361249			rs34443998	No
AATK	ENSG00000181409	QTD000070	ILMN_1687609	neutrophil	-0.0183243	0.032979	0.578461			rs8072159	No
AATK	ENSG00000181409	QTD000081	ILMN_2068874	monocyte	0.00971582	0.0233947	0.677922			rs906185	No
ABAT	ENSG00000183044	QTD000031	ENSG00000183044	CD4+ T cell	0.00759399	0.0178273	0.670125			rs1592457	No
ABAT	ENSG00000183044	QTD000036	ENSG00000183044	Treg memory	-0.0199569	0.0252722	0.429717			rs7201586	No
ABAT	ENSG00000183044	QTD000069	ILMN_1805104	monocyte	-0.000316531	0.0271394	0.990694			rs12444065	No
ABAT	ENSG00000183044	QTD000070	ILMN_2404407	neutrophil	-0.000466396	0.0349409	0.98935			rs56229933	No
ABAT	ENSG00000183044	QTD000081	ILMN_1805104	monocyte	0.0413752	0.0448033	0.355754			rs67934663	No
ABAT	ENSG00000183044	QTD000082	ILMN_1805104	monocyte	0.00578593	0.043945	0.895251			rs73495774	No
ABCA1	ENSG00000165029	QTD000073	ILMN_1766054	B cell	0.0155194	0.0219687	0.479918			rs2487052	No
ABCA1	ENSG00000165029	QTD000080	ILMN_1766054	B cell	0.0132806	0.0179034	0.458216			rs2487050	No
ABCA1	ENSG00000165029	QTD000539	ENSG00000165029	LCL	-0.0285034	0.0375589	0.447913			rs2487053	No
ABCA10	ENSG00000154263	QTD000021	ENSG00000154263	monocyte	-0.00492017	0.0167311	0.768702			rs8077551	No
ABCA10	ENSG00000154263	QTD000539	ENSG00000154263	LCL	-0.00818894	0.0485282	0.865996			rs9891283	No
ABCA2	ENSG00000107331	QTD000036	ENSG00000107331	Treg memory	-0.0588396	0.0289136	0.0418492			rs4880189	No
ABCA2	ENSG00000107331	QTD000115	ILMN_1747627	NK cell	-0.07104	0.0626655	0.256946			rs4880191	No
ABCA5	ENSG00000154265	QTD000031	ENSG00000154265	CD4+ T cell	0.036861	0.02348	0.116441			rs536009	No
ABCA7	ENSG00000064687	QTD000081	ILMN_1743205	monocyte	0.0162905	0.0245474	0.506925	0.631573	0	rs3087680, rs4807399	No
ABCA7	ENSG00000064687	QTD000021	ENSG00000064687	monocyte	0.00745101	0.0185231	0.687496			rs3087680	No
ABCA7	ENSG00000064687	QTD000061	ENSG00000064687	LCL	0.00928528	0.0283277	0.743078			rs113337161	No
ABCA7	ENSG00000064687	QTD000080	ILMN_1743205	B cell	0.0315391	0.0430521	0.463815			rs62131196	No
ABCA7	ENSG00000064687	QTD000082	ILMN_1743205	monocyte	0.0114226	0.0283965	0.687496			rs3087680	No
ABCA7	ENSG00000064687	QTD000083	ILMN_1743205	monocyte	0.00996568	0.0247745	0.687496			rs3087680	No
ABCA7	ENSG00000064687	QTD000378	ILMN_1743205	neutrophil	0.00923818	0.022966	0.687496			rs3087680	No
ABCB10	ENSG00000135776	QTD000067	ILMN_1665730	CD4+ T cell	-0.0237815	0.0330055	0.471198			rs35421764	No
ABCB4	ENSG00000005471	QTD000110	ENSG00000005471	LCL	-0.0230823	0.0460359	0.616091			rs17149647	No
ABCB8	ENSG00000197150	QTD000021	ENSG00000197150	monocyte	0.0500666	0.0254766	0.0493909			rs2303922	No
ABCB9	ENSG00000150967	QTD000031	ENSG00000150967	CD4+ T cell	-0.0166671	0.0164065	0.309685			rs61955196	No
ABCB9	ENSG00000150967	QTD000036	ENSG00000150967	Treg memory	-0.0250351	0.0239048	0.294969			rs1051434	No
ABCB9	ENSG00000150967	QTD000371	ILMN_2343048	CD4+ T cell	-0.0278477	0.0334893	0.405668			rs4275659	No
ABCC1	ENSG00000103222	QTD000026	ENSG00000103222	neutrophil	-0.000257311	0.020182	0.989828			rs504348	No
ABCC1	ENSG00000103222	QTD000539	ENSG00000103222	LCL	-0.0576493	0.0658927	0.38163			rs924135	No
ABCC10	ENSG00000124574	QTD000021	ENSG00000124574	monocyte	0.0341499	0.0481788	0.478439			rs6930689	No
ABCC2	ENSG00000023839	QTD000006	ENSG00000023839	macrophage	-0.028732	0.0168781	0.088695			rs3740063	No
ABCC2	ENSG00000023839	QTD000031	ENSG00000023839	CD4+ T cell	-0.0444279	0.0296599	0.134156			rs10883414	No
ABCC2	ENSG00000023839	QTD000036	ENSG00000023839	Treg memory	-0.0415732	0.0284084	0.143354			rs3740073	No
ABCC3	ENSG00000108846	QTD000021	ENSG00000108846	monocyte	-0.00229861	0.0138777	0.868446			rs4793665	No
ABCC4	ENSG00000125257	QTD000036	ENSG00000125257	Treg memory	-0.00728683	0.0195845	0.709839			rs2487566	No
ABCC4	ENSG00000125257	QTD000067	ILMN_1788457	CD4+ T cell	-0.0105891	0.0284598	0.709839			rs2487566	No
ABCC4	ENSG00000125257	QTD000073	ILMN_2194009	B cell	-0.0333119	0.0395975	0.400201			rs2892716	No
ABCC4	ENSG00000125257	QTD000371	ILMN_2194009	CD4+ T cell	-0.01717	0.0461471	0.709839			rs2487566	No
ABCC4	ENSG00000125257	QTD000539	ENSG00000125257	LCL	0.0262533	0.0493336	0.594616			rs4773866	No
ABCC5	ENSG00000114770	QTD000080	ILMN_1651964	B cell	-0.0156528	0.0196102	0.424758	0.482012	0	rs2872246, rs73044669, rs9874060	No
ABCC5	ENSG00000114770	QTD000081	ILMN_1706531	monocyte	-0.0153606	0.0124787	0.218345	0.7846	0	rs73044669, rs73183412, rs7613247, rs7651212, rs9866941, rs9874537	No
ABCC5	ENSG00000114770	QTD000069	ILMN_1651964	monocyte	-0.00837848	0.025917	0.746482			rs6798870	No
ABCC5	ENSG00000114770	QTD000115	ILMN_1706531	NK cell	-0.0230571	0.0466695	0.62127			rs66765300	No
ABCC5	ENSG00000114770	QTD000372	ILMN_1706531	CD8+ T cell	-0.00226507	0.0261066	0.93086			rs3805112	No
ABCC5	ENSG00000114770	QTD000378	ILMN_1651964	neutrophil	-0.00706229	0.0172174	0.681671			rs1520195	No
ABCC6	ENSG00000091262	QTD000021	ENSG00000091262	monocyte	0.00228421	0.0186776	0.902664			rs4780614	No
ABCD2	ENSG00000173208	QTD000110	ENSG00000173208	LCL	-0.0589756	0.0562895	0.294768			rs73268359	No
ABCD3	ENSG00000117528	QTD000021	ENSG00000117528	monocyte	-0.0132871	0.0142412	0.350817			rs10399785	No
ABCD3	ENSG00000117528	QTD000026	ENSG00000117528	neutrophil	-0.0263936	0.0198077	0.182699			rs11582033	No
ABCD4	ENSG00000119688	QTD000021	ENSG00000119688	monocyte	0.0325868	0.0249832	0.192115			rs3759749	No
ABCD4	ENSG00000119688	QTD000539	ENSG00000119688	LCL	0.0609489	0.0478277	0.202542			rs4619337	No
ABCF2	ENSG00000033050	QTD000021	ENSG00000033050	monocyte	0.0343819	0.03234	0.28772			rs2608289	No
ABCF2	ENSG00000033050	QTD000036	ENSG00000033050	Treg memory	0.000818795	0.0198191	0.967046			rs219230	No
ABCG1	ENSG00000160179	QTD000084	ILMN_1794782	monocyte	-0.0195624	0.0420616	0.641868			rs467589	No
ABCG2	ENSG00000118777	QTD000066	ILMN_1789641	CD8+ T cell	0.0109573	0.0348498	0.753206			rs36111742	No
ABCG2	ENSG00000118777	QTD000105	ENSG00000118777	T cell	-0.0263143	0.0279664	0.346744			rs2725226	No
ABHD10	ENSG00000144827	QTD000026	ENSG00000144827	neutrophil	0.0079469	0.0220107	0.718064			rs9817855	No
ABHD10	ENSG00000144827	QTD000080	ILMN_1770031	B cell	-0.0093618	0.0334158	0.779354			rs7615972	No
ABHD10	ENSG00000144827	QTD000081	ILMN_1770031	monocyte	-0.0134436	0.0481446	0.780066			rs62277639	No
ABHD10	ENSG00000144827	QTD000110	ENSG00000144827	LCL	0.00627259	0.0490517	0.898246			rs9288933	No
ABHD10	ENSG00000144827	QTD000539	ENSG00000144827	LCL	0.0049952	0.045491	0.912563			rs55747170	No
ABHD11	ENSG00000106077	QTD000026	ENSG00000106077	neutrophil	0.0177436	0.0162863	0.275941			rs13233747	No
ABHD11	ENSG00000106077	QTD000036	ENSG00000106077	Treg memory	-0.0254128	0.0213126	0.233112			rs7804571	No
ABHD11	ENSG00000106077	QTD000082	ILMN_1737475	monocyte	0.039786	0.0365183	0.275941			rs13233747	No
ABHD11	ENSG00000106077	QTD000084	ILMN_1737475	monocyte	0.04797	0.0440301	0.275941			rs13233747	No
ABHD12	ENSG00000100997	QTD000115	ILMN_1745116	NK cell	-0.0410235	0.0143142	0.00415795	0.796396	0	rs55732243, rs6037125, rs76627504	No
ABHD12	ENSG00000100997	QTD000026	ENSG00000100997	neutrophil	0.0210305	0.0305734	0.491535			rs11698745	No
ABHD12	ENSG00000100997	QTD000031	ENSG00000100997	CD4+ T cell	-0.00287393	0.0245614	0.906852			rs2274890	No
ABHD12	ENSG00000100997	QTD000066	ILMN_1745116	CD8+ T cell	-0.0377057	0.0248051	0.128491			rs7020	No
ABHD12	ENSG00000100997	QTD000067	ILMN_1745116	CD4+ T cell	-0.0288643	0.0198815	0.146552			rs2424713	No
ABHD12	ENSG00000100997	QTD000069	ILMN_1745116	monocyte	-0.0282375	0.0187992	0.133082			rs2258719	No
ABHD12	ENSG00000100997	QTD000080	ILMN_1745116	B cell	-0.0168751	0.0223538	0.450305			rs6083801	No
ABHD12	ENSG00000100997	QTD000082	ILMN_1745116	monocyte	-0.018428	0.0125311	0.141406			rs2482943	No
ABHD12	ENSG00000100997	QTD000083	ILMN_1745116	monocyte	-0.0217945	0.0149355	0.144497			rs2257233	No
ABHD12	ENSG00000100997	QTD000084	ILMN_1745116	monocyte	-0.0235925	0.016043	0.141406			rs2482943	No
ABHD12	ENSG00000100997	QTD000110	ENSG00000100997	LCL	-0.0463194	0.0276694	0.0941246			rs6115204	No
ABHD12	ENSG00000100997	QTD000371	ILMN_1745116	CD4+ T cell	-0.0322756	0.0228138	0.157145			rs390123	No
ABHD12	ENSG00000100997	QTD000372	ILMN_1745116	CD8+ T cell	-0.0253242	0.0229756	0.270367			rs4815423	No
ABHD14A	ENSG00000248487	QTD000081	ILMN_1794213	monocyte	-0.0226247	0.0433446	0.60169			rs74869207	No
ABHD14A	ENSG00000248487	QTD000115	ILMN_1794213	NK cell	0.0509346	0.0498168	0.306574			rs2089224	No
ABHD15	ENSG00000168792	QTD000021	ENSG00000168792	monocyte	0.00462625	0.0196492	0.813866			rs497993	No
ABHD15	ENSG00000168792	QTD000031	ENSG00000168792	CD4+ T cell	0.00597919	0.0205378	0.770951			rs565977	No
ABHD15	ENSG00000168792	QTD000069	ILMN_1769390	monocyte	0.00640274	0.0393187	0.870643			rs3115097	No
ABHD15	ENSG00000168792	QTD000081	ILMN_1769390	monocyte	0.0274073	0.0406905	0.500594			rs3110496	No
ABHD15	ENSG00000168792	QTD000539	ENSG00000168792	LCL	0.00845725	0.0359207	0.813866			rs497993	No
ABHD17C	ENSG00000136379	QTD000021	ENSG00000136379	monocyte	-0.00177415	0.0188168	0.924882			rs7171941	No
ABHD17C	ENSG00000136379	QTD000026	ENSG00000136379	neutrophil	0.0371704	0.0197279	0.0595444			rs2866872	No
ABHD17C	ENSG00000136379	QTD000031	ENSG00000136379	CD4+ T cell	-0.00202104	0.0214353	0.924882			rs7171941	No
ABHD17C	ENSG00000136379	QTD000066	ILMN_1788416	CD8+ T cell	-0.0509815	0.0550325	0.354244			rs11632439	No
ABHD17C	ENSG00000136379	QTD000067	ILMN_1788416	CD4+ T cell	-0.0283788	0.0330496	0.390521			rs1531895	No
ABHD17C	ENSG00000136379	QTD000069	ILMN_1788416	monocyte	-0.00266738	0.0282905	0.924882			rs7171941	No
ABHD17C	ENSG00000136379	QTD000070	ILMN_1788416	neutrophil	0.035731	0.018964	0.0595444			rs2866872	No
ABHD17C	ENSG00000136379	QTD000073	ILMN_1788416	B cell	-0.0241287	0.0281	0.390521			rs1531895	No
ABHD17C	ENSG00000136379	QTD000081	ILMN_1788416	monocyte	-0.00268537	0.0284813	0.924882			rs7171941	No
ABHD17C	ENSG00000136379	QTD000378	ILMN_1788416	neutrophil	0.040828	0.0214651	0.0571625			rs2291320	No
ABHD2	ENSG00000140526	QTD000001	ENSG00000140526	macrophage	0.0342064	0.0167053	0.0405951			rs11858077	No
ABHD2	ENSG00000140526	QTD000006	ENSG00000140526	macrophage	0.0538922	0.0260623	0.0386565			rs11858280	No
ABHD2	ENSG00000140526	QTD000021	ENSG00000140526	monocyte	0.0504401	0.0239204	0.0349734			rs12438271	No
ABHD2	ENSG00000140526	QTD000026	ENSG00000140526	neutrophil	-0.0257724	0.0317173	0.416468			rs77972530	No
ABHD2	ENSG00000140526	QTD000083	ILMN_2403446	monocyte	0.150128	0.0455405	0.000978722			rs9788740	No
ABHD2	ENSG00000140526	QTD000084	ILMN_2403446	monocyte	0.0751562	0.0367153	0.0406581			rs28556293	No
ABHD3	ENSG00000158201	QTD000031	ENSG00000158201	CD4+ T cell	0.0622153	0.0307683	0.0431703			rs2305684	No
ABHD4	ENSG00000100439	QTD000056	ENSG00000100439	LCL	-0.0440161	0.0472411	0.351475			rs8011143	No
ABHD4	ENSG00000100439	QTD000061	ENSG00000100439	LCL	-0.0422301	0.0453243	0.351475			rs8011143	No
ABHD4	ENSG00000100439	QTD000095	ENSG00000100439	LCL	-0.0618099	0.0663387	0.351475			rs8011143	No
ABHD4	ENSG00000100439	QTD000539	ENSG00000100439	LCL	-0.0446637	0.0479362	0.351475			rs8011143	No
ABHD6	ENSG00000163686	QTD000016	ENSG00000163686	macrophage	-0.00768617	0.0202075	0.703677			rs10866014	No
ABHD6	ENSG00000163686	QTD000031	ENSG00000163686	CD4+ T cell	0.0105175	0.0156091	0.500434			rs2090241	No
ABHD6	ENSG00000163686	QTD000067	ILMN_1706344	CD4+ T cell	0.0259748	0.0385494	0.500434			rs2090241	No
ABHD6	ENSG00000163686	QTD000073	ILMN_1706344	B cell	0.0274215	0.0293751	0.350563			rs1399754	No
ABHD6	ENSG00000163686	QTD000080	ILMN_1706344	B cell	0.0191796	0.0357884	0.592017			rs12637567	No
ABHD6	ENSG00000163686	QTD000081	ILMN_1706344	monocyte	-0.00157837	0.0442553	0.971549			rs6804762	No
ABHD6	ENSG00000163686	QTD000082	ILMN_1706344	monocyte	-0.0274456	0.0294009	0.350563			rs1399754	No
ABHD6	ENSG00000163686	QTD000110	ENSG00000163686	LCL	0.0204131	0.036417	0.575114			rs4681828	No
ABHD6	ENSG00000163686	QTD000115	ILMN_1706344	NK cell	0.0388259	0.0415918	0.350563			rs1399754	No
ABHD6	ENSG00000163686	QTD000539	ENSG00000163686	LCL	0.0262362	0.0281053	0.350563			rs1399754	No
ABHD8	ENSG00000127220	QTD000070	ILMN_1712707	neutrophil	-0.0355941	0.0321493	0.26823			rs7249329	No
ABHD8	ENSG00000127220	QTD000082	ILMN_1712707	monocyte	0.108319	0.0495858	0.028928			rs35604430	No
ABHD8	ENSG00000127220	QTD000095	ENSG00000127220	LCL	0.0303504	0.0306084	0.321406			rs60397819	No
ABHD8	ENSG00000127220	QTD000110	ENSG00000127220	LCL	0.0682266	0.0615239	0.267454			rs8109328	No
ABHD8	ENSG00000127220	QTD000539	ENSG00000127220	LCL	0.0485164	0.0469848	0.301793			rs8110408	No
ABI3	ENSG00000108798	QTD000539	ENSG00000108798	LCL	-0.0516069	0.0400728	0.197806			rs623682	No
ABITRAM	ENSG00000119328	QTD000021	ENSG00000119328	monocyte	0.0132673	0.024683	0.590916			rs7026972	No
ABITRAM	ENSG00000119328	QTD000026	ENSG00000119328	neutrophil	0.00164725	0.0193574	0.932184			rs28361152	No
ABITRAM	ENSG00000119328	QTD000070	ILMN_2191929	neutrophil	0.00160667	0.0281248	0.954445			rs113624314	No
ABITRAM	ENSG00000119328	QTD000081	ILMN_2191929	monocyte	0.0323225	0.0471486	0.493			rs4978767	No
ABITRAM	ENSG00000119328	QTD000082	ILMN_2191929	monocyte	0.0333419	0.0372166	0.370312			rs57314245	No
ABITRAM	ENSG00000119328	QTD000084	ILMN_2191929	monocyte	0.0265818	0.0426127	0.532758			rs2289480	No
ABITRAM	ENSG00000119328	QTD000110	ENSG00000119328	LCL	0.0283764	0.0413924	0.493			rs4978767	No
ABITRAM	ENSG00000119328	QTD000378	ILMN_2191929	neutrophil	0.00125174	0.0273223	0.963459			rs838835	No
ABITRAM	ENSG00000119328	QTD000539	ENSG00000119328	LCL	0.0222783	0.0272089	0.412909			rs10979614	No
ABL1	ENSG00000097007	QTD000021	ENSG00000097007	monocyte	-0.00642912	0.0436537	0.882915			rs11244140	No
ABL1	ENSG00000097007	QTD000110	ENSG00000097007	LCL	0.0228353	0.0660597	0.729586			rs11244149	No
ABL2	ENSG00000143322	QTD000021	ENSG00000143322	monocyte	-0.0305386	0.0228215	0.180848			rs72709483	No
ABL2	ENSG00000143322	QTD000084	ILMN_1741628	monocyte	0.0353932	0.0475392	0.456571			rs2636290	No
ABL2	ENSG00000143322	QTD000539	ENSG00000143322	LCL	-0.0448536	0.0253218	0.0765034			rs72709461	No
ABO	ENSG00000175164	QTD000031	ENSG00000175164	CD4+ T cell	0.0128293	0.0194578	0.509676			rs7470777	No
ABRACL	ENSG00000146386	QTD000021	ENSG00000146386	monocyte	-0.00578412	0.0120655	0.631658	0.810685	0	rs12196247, rs62441849, rs6900201, rs78883203	No
ABRACL	ENSG00000146386	QTD000011	ENSG00000146386	macrophage	-0.00354862	0.0174657	0.838997			rs12196247	No
ABRACL	ENSG00000146386	QTD000016	ENSG00000146386	macrophage	-0.00392625	0.0193244	0.838997			rs12196247	No
ABRACL	ENSG00000146386	QTD000105	ENSG00000146386	T cell	-0.010416	0.0512661	0.838997			rs12196247	No
ABRACL	ENSG00000146386	QTD000110	ENSG00000146386	LCL	0.0246025	0.0454798	0.58854			rs9403027	No
ABRACL	ENSG00000146386	QTD000115	ILMN_1720858	NK cell	0.0675256	0.0583003	0.246767			rs7763007	No
ABRACL	ENSG00000146386	QTD000378	ILMN_1720858	neutrophil	-0.00386597	0.0190277	0.838997			rs12196247	No
ABRACL	ENSG00000146386	QTD000539	ENSG00000146386	LCL	-0.00683589	0.0336451	0.838997			rs12196247	No
ABRAXAS1	ENSG00000163322	QTD000021	ENSG00000163322	monocyte	-0.0144251	0.0310005	0.641704			rs7666601	No
ABT1	ENSG00000146109	QTD000115	ILMN_1658083	NK cell	0.124064	0.0199995	5.52745e-10	0.0203688	81.4127	rs41267923, rs73395235	Yes
ABT1	ENSG00000146109	QTD000026	ENSG00000146109	neutrophil	0.0327253	0.0313481	0.296516			rs114752296	No
ABT1	ENSG00000146109	QTD000084	ILMN_1658083	monocyte	0.0643845	0.0317734	0.0427272			rs7739936	No
ABT1	ENSG00000146109	QTD000539	ENSG00000146109	LCL	-0.168004	0.0424797	7.65539e-05			rs6901225	No
ABTB1	ENSG00000114626	QTD000021	ENSG00000114626	monocyte	0.00492113	0.0144628	0.73366			rs35703629	No
ABTB1	ENSG00000114626	QTD000026	ENSG00000114626	neutrophil	0.0110981	0.0326166	0.73366			rs35703629	No
ABTB1	ENSG00000114626	QTD000069	ILMN_1802096	monocyte	0.0102272	0.0259769	0.6938			rs75248891	No
ABTB1	ENSG00000114626	QTD000083	ILMN_2367165	monocyte	0.0132616	0.0341619	0.697869			rs113761591	No
ABTB2	ENSG00000166016	QTD000083	ILMN_1753370	monocyte	-0.0332811	0.0179995	0.064458			rs10836162	No
ACAA1	ENSG00000060971	QTD000084	ILMN_1738921	monocyte	0.00616458	0.0549862	0.910735			rs112221585	No
ACAA2	ENSG00000167315	QTD000067	ILMN_1660199	CD4+ T cell	0.0157358	0.0363373	0.66498			rs11082785	No
ACAA2	ENSG00000167315	QTD000115	ILMN_1660199	NK cell	0.0341501	0.0408476	0.403134			rs1790489	No
ACAA2	ENSG00000167315	QTD000539	ENSG00000167315	LCL	0.0527947	0.0647751	0.415046			rs1790479	No
ACACB	ENSG00000076555	QTD000081	ILMN_1763852	monocyte	0.0282022	0.0165531	0.0884288	0.0104789	84.7366	rs12823154, rs246088	No
ACACB	ENSG00000076555	QTD000026	ENSG00000076555	neutrophil	0.0743161	0.0238649	0.00184552			rs124549	No
ACACB	ENSG00000076555	QTD000031	ENSG00000076555	CD4+ T cell	-0.0127624	0.0177585	0.472348			rs11609393	No
ACACB	ENSG00000076555	QTD000036	ENSG00000076555	Treg memory	0.00746656	0.0251502	0.766559			rs1642032	No
ACACB	ENSG00000076555	QTD000056	ENSG00000076555	LCL	-0.0180508	0.0242932	0.457457			rs2268405	No
ACACB	ENSG00000076555	QTD000061	ENSG00000076555	LCL	-0.0169029	0.0227483	0.457457			rs2268405	No
ACACB	ENSG00000076555	QTD000067	ILMN_1763852	CD4+ T cell	-0.0141382	0.0612899	0.817566			rs1654873	No
ACACB	ENSG00000076555	QTD000073	ILMN_1763852	B cell	-0.0291152	0.0391839	0.457457			rs2268405	No
ACACB	ENSG00000076555	QTD000080	ILMN_1763852	B cell	-0.01588	0.0212499	0.454883			rs4766506	No
ACACB	ENSG00000076555	QTD000105	ENSG00000076555	T cell	-0.0214367	0.0298285	0.472348			rs11609393	No
ACACB	ENSG00000076555	QTD000110	ENSG00000076555	LCL	-0.023807	0.0318575	0.454883			rs4766506	No
ACACB	ENSG00000076555	QTD000115	ILMN_1763852	NK cell	-0.0397358	0.0534773	0.457457			rs2268405	No
ACACB	ENSG00000076555	QTD000372	ILMN_1763852	CD8+ T cell	-0.0421654	0.0585798	0.471651			rs34972531	No
ACACB	ENSG00000076555	QTD000539	ENSG00000076555	LCL	-0.00735628	0.0303837	0.808693			rs1654876	No
ACAD8	ENSG00000151498	QTD000084	ILMN_2225595	monocyte	0.0203049	0.0158492	0.200148	0.734617	0	rs1551182, rs2850255, rs78910050	No
ACAD8	ENSG00000151498	QTD000110	ENSG00000151498	LCL	-0.0241299	0.0313019	0.44078	0.660447	0	rs112372624, rs12180, rs3133072	No
ACAD8	ENSG00000151498	QTD000006	ENSG00000151498	macrophage	-0.0109667	0.032821	0.738277			rs1048761	No
ACAD8	ENSG00000151498	QTD000082	ILMN_2225595	monocyte	-0.00363528	0.0359234	0.919396			rs2282562	No
ACAD8	ENSG00000151498	QTD000095	ENSG00000151498	LCL	-0.00642131	0.0297783	0.82927			rs112372624	No
ACAD8	ENSG00000151498	QTD000378	ILMN_2225595	neutrophil	0.00837976	0.0159658	0.599684			rs1551183	No
ACAD8	ENSG00000151498	QTD000539	ENSG00000151498	LCL	-0.0228191	0.0608496	0.707654			rs12289084	No
ACAD9	ENSG00000177646	QTD000026	ENSG00000177646	neutrophil	-0.0315884	0.0281629	0.262019			rs789228	No
ACAD9	ENSG00000177646	QTD000080	ILMN_1775579	B cell	-0.0483105	0.0437784	0.2698			rs1680780	No
ACAD9	ENSG00000177646	QTD000371	ILMN_1775579	CD4+ T cell	-0.0178275	0.036812	0.628183			rs148404328	No
ACAD9	ENSG00000177646	QTD000372	ILMN_1775579	CD8+ T cell	-0.0133111	0.0321297	0.678659			rs62272585	No
ACADM	ENSG00000117054	QTD000006	ENSG00000117054	macrophage	0.034967	0.0276367	0.205786			rs61797340	No
ACADM	ENSG00000117054	QTD000021	ENSG00000117054	monocyte	-0.0358846	0.0349187	0.304109			rs815310	No
ACADM	ENSG00000117054	QTD000031	ENSG00000117054	CD4+ T cell	0.0145691	0.0448038	0.745049			rs114802787	No
ACADM	ENSG00000117054	QTD000066	ILMN_1778104	CD8+ T cell	0.0318821	0.0313787	0.309609			rs12093623	No
ACADM	ENSG00000117054	QTD000080	ILMN_2053679	B cell	-0.0261818	0.042999	0.542595			rs8763	No
ACADM	ENSG00000117054	QTD000084	ILMN_2053679	monocyte	-0.0575911	0.0359462	0.109123			rs1251273	No
ACADM	ENSG00000117054	QTD000095	ENSG00000117054	LCL	0.0260047	0.0332444	0.434081			rs12134854	No
ACADM	ENSG00000117054	QTD000110	ENSG00000117054	LCL	0.0329835	0.0436489	0.449856			rs7549167	No
ACADM	ENSG00000117054	QTD000115	ILMN_1778104	NK cell	0.0228489	0.0608263	0.707183			rs12094842	No
ACADSB	ENSG00000196177	QTD000021	ENSG00000196177	monocyte	-0.0116236	0.0223386	0.602829			rs9423310	No
ACADVL	ENSG00000072778	QTD000006	ENSG00000072778	macrophage	0.0457388	0.022742	0.0443037			rs507506	No
ACADVL	ENSG00000072778	QTD000011	ENSG00000072778	macrophage	0.030798	0.0145547	0.0343429			rs446994	No
ACADVL	ENSG00000072778	QTD000016	ENSG00000072778	macrophage	0.0355383	0.0176701	0.0443037			rs507506	No
ACADVL	ENSG00000072778	QTD000021	ENSG00000072778	monocyte	0.0567448	0.0256102	0.0267111			rs113086489	No
ACADVL	ENSG00000072778	QTD000026	ENSG00000072778	neutrophil	0.0338446	0.0158269	0.0324826			rs35224044	No
ACADVL	ENSG00000072778	QTD000070	ILMN_1806408	neutrophil	0.0466333	0.0231867	0.0443037			rs507506	No
ACADVL	ENSG00000072778	QTD000081	ILMN_2263466	monocyte	0.0197784	0.0486472	0.684325			rs222854	No
ACADVL	ENSG00000072778	QTD000082	ILMN_1806408	monocyte	0.0573116	0.0471506	0.224175			rs222837	No
ACADVL	ENSG00000072778	QTD000084	ILMN_2352009	monocyte	0.0555668	0.02626	0.0343429			rs446994	No
ACADVL	ENSG00000072778	QTD000110	ENSG00000072778	LCL	-0.132261	0.0625044	0.0343429			rs446994	No
ACADVL	ENSG00000072778	QTD000378	ILMN_1806408	neutrophil	0.0428637	0.0213125	0.0443037			rs507506	No
ACADVL	ENSG00000072778	QTD000539	ENSG00000072778	LCL	-0.0627001	0.0399721	0.116742			rs222836	No
ACAP1	ENSG00000072818	QTD000026	ENSG00000072818	neutrophil	-0.0914442	0.0151438	1.55659e-09	0.0238802	80.4049	rs4511593, rs61759532	Yes
ACAP1	ENSG00000072818	QTD000021	ENSG00000072818	monocyte	-0.058588	0.014065	3.10653e-05	0.65153	0	rs3809821, rs5415	No
ACAP1	ENSG00000072818	QTD000067	ILMN_1808395	CD4+ T cell	-0.278138	0.0436712	1.90372e-10			rs61759532	Yes
ACAP1	ENSG00000072818	QTD000069	ILMN_1808395	monocyte	-0.19107	0.0501061	0.000137115			rs3826511	No
ACAP1	ENSG00000072818	QTD000070	ILMN_1808395	neutrophil	-0.257712	0.0420986	9.26291e-10			rs9899849	Yes
ACAP1	ENSG00000072818	QTD000080	ILMN_1808395	B cell	-0.291756	0.0472667	6.71959e-10			rs3809822	Yes
ACAP1	ENSG00000072818	QTD000082	ILMN_1808395	monocyte	-0.168422	0.0441331	0.000135502			rs3809816	No
ACAP1	ENSG00000072818	QTD000083	ILMN_1808395	monocyte	-0.148462	0.0394702	0.000168993			rs4796405	No
ACAP1	ENSG00000072818	QTD000084	ILMN_1808395	monocyte	-0.11107	0.0289181	0.000122607			rs3809821	No
ACAP1	ENSG00000072818	QTD000110	ENSG00000072818	LCL	-0.269677	0.0423427	1.90372e-10			rs61759532	Yes
ACAP1	ENSG00000072818	QTD000378	ILMN_1808395	neutrophil	-0.182714	0.0295019	5.89156e-10			rs8081264	Yes
ACAP1	ENSG00000072818	QTD000539	ENSG00000072818	LCL	-0.259294	0.0421213	7.46549e-10			rs3809823	Yes
ACAT1	ENSG00000075239	QTD000067	ILMN_1800008	CD4+ T cell	0.0183937	0.0144954	0.204463	0.417964	0	rs10890818, rs2056266, rs3741054	No
ACAT1	ENSG00000075239	QTD000036	ENSG00000075239	Treg memory	0.0174245	0.0138838	0.209471			rs35188041	No
ACAT1	ENSG00000075239	QTD000066	ILMN_1800008	CD8+ T cell	0.0292454	0.0234534	0.212412			rs61214973	No
ACAT1	ENSG00000075239	QTD000073	ILMN_1800008	B cell	0.030402	0.0277256	0.272847			rs3741054	No
ACAT1	ENSG00000075239	QTD000081	ILMN_1800008	monocyte	0.0324618	0.0260328	0.212412			rs61214973	No
ACAT1	ENSG00000075239	QTD000082	ILMN_1800008	monocyte	0.0366896	0.0334598	0.272847			rs3741054	No
ACAT1	ENSG00000075239	QTD000084	ILMN_1800008	monocyte	0.0393896	0.0315885	0.212412			rs61214973	No
ACAT1	ENSG00000075239	QTD000110	ENSG00000075239	LCL	-0.00877555	0.0407424	0.829462			rs6589004	No
ACAT1	ENSG00000075239	QTD000115	ILMN_1800008	NK cell	0.0293191	0.0235125	0.212412			rs61214973	No
ACAT1	ENSG00000075239	QTD000371	ILMN_1800008	CD4+ T cell	0.0226146	0.0180192	0.209471			rs35188041	No
ACAT1	ENSG00000075239	QTD000372	ILMN_1800008	CD8+ T cell	0.0307352	0.0258885	0.235142			rs55854804	No
ACAT2	ENSG00000120437	QTD000036	ENSG00000120437	Treg memory	0.0183908	0.0232815	0.429568			rs2758311	No
ACAT2	ENSG00000120437	QTD000066	ILMN_1708672	CD8+ T cell	0.0461111	0.0410176	0.260937			rs2758353	No
ACAT2	ENSG00000120437	QTD000084	ILMN_1708672	monocyte	-0.0263275	0.0466806	0.572759			rs1048019	No
ACAT2	ENSG00000120437	QTD000371	ILMN_1708672	CD4+ T cell	0.0291468	0.038651	0.450789			rs25683	No
ACAT2	ENSG00000120437	QTD000539	ENSG00000120437	LCL	-0.0268581	0.0463089	0.56193			rs3818299	No
ACBD3	ENSG00000182827	QTD000081	ILMN_1665945	monocyte	-0.0654387	0.060467	0.279154			rs9660924	No
ACBD3	ENSG00000182827	QTD000110	ENSG00000182827	LCL	-0.0411738	0.0520968	0.429334			rs72759098	No
ACBD3	ENSG00000182827	QTD000539	ENSG00000182827	LCL	-0.042755	0.0664107	0.519707			rs2306119	No
ACBD4	ENSG00000181513	QTD000026	ENSG00000181513	neutrophil	0.0183392	0.0234333	0.433855			rs12944434	No
ACBD4	ENSG00000181513	QTD000031	ENSG00000181513	CD4+ T cell	0.00810746	0.0178291	0.649302			rs4986169	No
ACBD4	ENSG00000181513	QTD000036	ENSG00000181513	Treg memory	0.00769493	0.0261115	0.768227			rs4986171	No
ACBD6	ENSG00000230124	QTD000026	ENSG00000230124	neutrophil	0.00617571	0.021094	0.769697			rs10914005	No
ACBD6	ENSG00000230124	QTD000070	ILMN_1684271	neutrophil	0.00629753	0.0285122	0.825193			rs12749611	No
ACBD7	ENSG00000176244	QTD000056	ENSG00000176244	LCL	-0.00748828	0.0249929	0.76447			rs10082455	No
ACBD7	ENSG00000176244	QTD000095	ENSG00000176244	LCL	-0.00836482	0.0279185	0.76447			rs10082455	No
ACBD7	ENSG00000176244	QTD000110	ENSG00000176244	LCL	-0.00889844	0.0296995	0.76447			rs10082455	No
ACCS	ENSG00000110455	QTD000066	ILMN_3187680	CD8+ T cell	-0.00563014	0.0129967	0.664871	0.0425516	68.3247	rs11037911, rs2074038, rs7115682	No
ACCS	ENSG00000110455	QTD000036	ENSG00000110455	Treg memory	-0.00791344	0.0111112	0.476337	0.0765328	68.1228	rs2074038, rs4237645	No
ACCS	ENSG00000110455	QTD000371	ILMN_2154287	CD4+ T cell	-0.0209425	0.0128463	0.103051	0.126202	51.6878	rs12365753, rs2074038, rs4237645	No
ACCS	ENSG00000110455	QTD000083	ILMN_3187680	monocyte	-0.00951533	0.0128185	0.457899	0.19498	38.8327	rs10769016, rs178517, rs2074038	No
ACCS	ENSG00000110455	QTD000021	ENSG00000110455	monocyte	-0.0181446	0.0118069	0.124347	0.431938	0	rs10769015, rs2074038	No
ACCS	ENSG00000110455	QTD000001	ENSG00000110455	macrophage	-0.0248126	0.0145546	0.088234			rs2074038	No
ACCS	ENSG00000110455	QTD000006	ENSG00000110455	macrophage	-0.0233398	0.0136908	0.088234			rs2074038	No
ACCS	ENSG00000110455	QTD000011	ENSG00000110455	macrophage	-0.0237103	0.0139081	0.088234			rs2074038	No
ACCS	ENSG00000110455	QTD000016	ENSG00000110455	macrophage	-0.0223902	0.0131337	0.088234			rs2074038	No
ACCS	ENSG00000110455	QTD000026	ENSG00000110455	neutrophil	-0.0247353	0.0145093	0.088234			rs2074038	No
ACCS	ENSG00000110455	QTD000070	ILMN_3187680	neutrophil	-0.0279578	0.0163996	0.088234			rs2074038	No
ACCS	ENSG00000110455	QTD000084	ILMN_3187680	monocyte	-0.0270812	0.0158854	0.088234			rs2074038	No
ACCS	ENSG00000110455	QTD000378	ILMN_3187680	neutrophil	-0.0286743	0.0168198	0.088234			rs2074038	No
ACD	ENSG00000102977	QTD000026	ENSG00000102977	neutrophil	-0.0778646	0.0292039	0.00767041			rs7191281	No
ACER2	ENSG00000177076	QTD000539	ENSG00000177076	LCL	-2.82728e-05	0.0663516	0.99966			rs2383096	No
ACER3	ENSG00000078124	QTD000067	ILMN_1812552	CD4+ T cell	-0.00205852	0.0135603	0.879341	0.820968	0	rs11237061, rs12362168, rs4945131	No
ACER3	ENSG00000078124	QTD000026	ENSG00000078124	neutrophil	-0.00636235	0.0201112	0.751731			rs1372046	No
ACER3	ENSG00000078124	QTD000036	ENSG00000078124	Treg memory	-0.00742332	0.0167171	0.657003			rs7117682	No
ACER3	ENSG00000078124	QTD000066	ILMN_1812552	CD8+ T cell	-0.00636208	0.0192115	0.740523			rs7123694	No
ACER3	ENSG00000078124	QTD000069	ILMN_1812552	monocyte	0.00576095	0.0223552	0.796638			rs4945131	No
ACER3	ENSG00000078124	QTD000070	ILMN_1812552	neutrophil	0.00437119	0.0169623	0.796638			rs4945131	No
ACER3	ENSG00000078124	QTD000073	ILMN_1812552	B cell	-0.00856077	0.0237326	0.718311			rs7123723	No
ACER3	ENSG00000078124	QTD000080	ILMN_1812552	B cell	-0.000656471	0.0293531	0.982157			rs7110532	No
ACER3	ENSG00000078124	QTD000081	ILMN_1812552	monocyte	-0.00546151	0.0306757	0.858692			rs12286600	No
ACER3	ENSG00000078124	QTD000115	ILMN_1812552	NK cell	-0.00564061	0.0324221	0.861886			rs3740767	No
ACER3	ENSG00000078124	QTD000371	ILMN_1812552	CD4+ T cell	-0.00270838	0.0176723	0.878197			rs1850544	No
ACER3	ENSG00000078124	QTD000372	ILMN_1812552	CD8+ T cell	-0.00181698	0.0237162	0.938931			rs7943913	No
ACER3	ENSG00000078124	QTD000378	ILMN_1812552	neutrophil	-0.00306698	0.0172264	0.858692			rs12286600	No
ACKR3	ENSG00000144476	QTD000084	ILMN_1798360	monocyte	-0.00354016	0.0373503	0.924487			rs10203922	No
ACLY	ENSG00000131473	QTD000021	ENSG00000131473	monocyte	-0.0113509	0.0227899	0.618438			rs35766790	No
ACOT1	ENSG00000184227	QTD000110	ENSG00000184227	LCL	-0.00377582	0.0164962	0.818954	0.245211	28.8578	rs113303067, rs8015976, rs8018231	No
ACOT1	ENSG00000184227	QTD000539	ENSG00000184227	LCL	-0.0169687	0.0161442	0.293228	0.507083	0	rs2242614, rs4044907, rs8018231	No
ACOT1	ENSG00000184227	QTD000001	ENSG00000184227	macrophage	0.00254468	0.0157346	0.871523			rs8018231	No
ACOT1	ENSG00000184227	QTD000006	ENSG00000184227	macrophage	0.00239879	0.0161461	0.881895			rs12433922	No
ACOT1	ENSG00000184227	QTD000021	ENSG00000184227	monocyte	-0.0106446	0.0169556	0.530141			rs4044907	No
ACOT1	ENSG00000184227	QTD000036	ENSG00000184227	Treg memory	-0.0150847	0.0161337	0.349799			rs8015976	No
ACOT1	ENSG00000184227	QTD000066	ILMN_1715543	CD8+ T cell	-0.0239924	0.0382172	0.530141			rs4044907	No
ACOT1	ENSG00000184227	QTD000069	ILMN_1715543	monocyte	-0.0503498	0.0431638	0.243421			rs4899474	No
ACOT1	ENSG00000184227	QTD000082	ILMN_1715543	monocyte	-0.0416348	0.0358178	0.245071			rs10134911	No
ACOT1	ENSG00000184227	QTD000084	ILMN_1715543	monocyte	-0.0341413	0.0382453	0.372022			rs1859910	No
ACOT1	ENSG00000184227	QTD000095	ENSG00000184227	LCL	-0.0159187	0.0276151	0.564312			rs10140438	No
ACOT1	ENSG00000184227	QTD000115	ILMN_1715543	NK cell	-0.0388971	0.0334626	0.245071			rs10134911	No
ACOT11	ENSG00000162390	QTD000001	ENSG00000162390	macrophage	0.00641533	0.0177728	0.718127			rs300279	No
ACOT11	ENSG00000162390	QTD000006	ENSG00000162390	macrophage	-0.0328284	0.0245189	0.180602			rs1655539	No
ACOT11	ENSG00000162390	QTD000082	ILMN_1739594	monocyte	-0.0389763	0.0379342	0.304199			rs1617287	No
ACOT11	ENSG00000162390	QTD000083	ILMN_1739594	monocyte	0.000762667	0.0335184	0.981847			rs683024	No
ACOT13	ENSG00000112304	QTD000081	ILMN_2098743	monocyte	-0.0153062	0.0383759	0.690003			rs4560629	No
ACOT13	ENSG00000112304	QTD000115	ILMN_2098743	NK cell	-0.0487975	0.0362495	0.178252			rs60398658	No
ACOT2	ENSG00000119673	QTD000110	ENSG00000119673	LCL	-0.000164721	0.0286174	0.995407	0.840604	0	rs73295349, rs8018231	No
ACOT4	ENSG00000177465	QTD000080	ILMN_1764321	B cell	-0.00915878	0.0211241	0.6646	0.708514	0	rs10144816, rs2336135	No
ACOT4	ENSG00000177465	QTD000082	ILMN_1764321	monocyte	-0.0132523	0.0108914	0.223691	0.773755	0	rs10143135, rs12879732, rs12879822, rs12886497, rs8020801	No
ACOT4	ENSG00000177465	QTD000084	ILMN_1764321	monocyte	-0.0147558	0.0245809	0.548309	0.567034	0	rs10144816, rs758053	No
ACOT4	ENSG00000177465	QTD000110	ENSG00000177465	LCL	-0.0163975	0.013661	0.230018	0.920743	0	rs10137768, rs111913821, rs12886497, rs17782052, rs2336135	No
ACOT4	ENSG00000177465	QTD000115	ILMN_1764321	NK cell	-0.0211785	0.0115229	0.0660688	0.841816	0	rs10141575, rs12879822, rs12886497, rs2336135, rs3742819, rs4903119	No
ACOT4	ENSG00000177465	QTD000371	ILMN_1764321	CD4+ T cell	-0.00922169	0.0228039	0.685926	0.685302	0	rs10144816, rs2336135	No
ACOT4	ENSG00000177465	QTD000056	ENSG00000177465	LCL	-0.00196384	0.017905	0.912662			rs10143135	No
ACOT4	ENSG00000177465	QTD000061	ENSG00000177465	LCL	-0.00207192	0.0188903	0.912662			rs10143135	No
ACOT7	ENSG00000097021	QTD000021	ENSG00000097021	monocyte	0.0384787	0.027285	0.158465			rs111939758	No
ACOT7	ENSG00000097021	QTD000082	ILMN_1740265	monocyte	0.0454863	0.0334826	0.174303			rs113633244	No
ACOX1	ENSG00000161533	QTD000081	ILMN_1750158	monocyte	0.0590198	0.0337736	0.0805483			rs6501845	No
ACOX3	ENSG00000087008	QTD000026	ENSG00000087008	neutrophil	0.0641171	0.0327832	0.0504894			rs3103078	No
ACOX3	ENSG00000087008	QTD000031	ENSG00000087008	CD4+ T cell	-0.0164894	0.0281445	0.557954			rs62286005	No
ACOX3	ENSG00000087008	QTD000110	ENSG00000087008	LCL	-0.0303308	0.0201729	0.132699			rs2280572	No
ACP1	ENSG00000143727	QTD000026	ENSG00000143727	neutrophil	-0.00391413	0.0320573	0.902822			rs7595075	No
ACP2	ENSG00000134575	QTD000115	ILMN_2104830	NK cell	0.0229952	0.0140912	0.102705	0.289569	10.8434	rs4647757, rs80170705	No
ACP2	ENSG00000134575	QTD000021	ENSG00000134575	monocyte	0.0377508	0.0175877	0.0318389			rs2306353	No
ACP2	ENSG00000134575	QTD000031	ENSG00000134575	CD4+ T cell	0.0294726	0.0214201	0.168843			rs326224	No
ACP2	ENSG00000134575	QTD000067	ILMN_2104830	CD4+ T cell	0.0259487	0.0348011	0.455892			rs326222	No
ACP2	ENSG00000134575	QTD000069	ILMN_2104830	monocyte	0.0393939	0.023827	0.0982629			rs7947269	No
ACP2	ENSG00000134575	QTD000081	ILMN_2104830	monocyte	0.0210184	0.0208984	0.314542			rs7120118	No
ACP2	ENSG00000134575	QTD000082	ILMN_2104830	monocyte	0.0517904	0.0527291	0.326003			rs3758673	No
ACP2	ENSG00000134575	QTD000083	ILMN_2104830	monocyte	0.00960323	0.029196	0.742214			rs326214	No
ACP2	ENSG00000134575	QTD000539	ENSG00000134575	LCL	0.0579289	0.0274168	0.0346095			rs4647741	No
ACP3	ENSG00000014257	QTD000021	ENSG00000014257	monocyte	0.0117171	0.021248	0.581327	0.0173097	82.3468	rs16839122, rs36057578	No
ACP3	ENSG00000014257	QTD000070	ILMN_1758323	neutrophil	0.0149381	0.0190307	0.432483	0.691926	0	rs1976662, rs7653274	No
ACP3	ENSG00000014257	QTD000081	ILMN_1758323	monocyte	0.0386496	0.0176836	0.0288437	0.818483	0	rs11706011, rs16839122, rs9864692	No
ACP3	ENSG00000014257	QTD000082	ILMN_1758323	monocyte	0.0533378	0.0175346	0.00235115	0.483879	0	rs34864614, rs4257547, rs59628590	No
ACP3	ENSG00000014257	QTD000084	ILMN_1758323	monocyte	0.0803082	0.0282345	0.00445055	0.414142	0	rs16839064, rs972775	No
ACP3	ENSG00000014257	QTD000069	ILMN_1758323	monocyte	0.0731964	0.0375026	0.0509658			rs16839122	No
ACP3	ENSG00000014257	QTD000083	ILMN_1758323	monocyte	0.0646037	0.0260856	0.0132638			rs1804136	No
ACP3	ENSG00000014257	QTD000539	ENSG00000014257	LCL	0.00375637	0.0351238	0.914831			rs1505828	No
ACP4	ENSG00000142513	QTD000539	ENSG00000142513	LCL	-0.0686529	0.0656979	0.296032			rs3745528	No
ACP5	ENSG00000102575	QTD000069	ILMN_2078599	monocyte	-0.040656	0.012036	0.000730506	0.229018	32.1554	rs11673583, rs78934187, rs8103375	No
ACP5	ENSG00000102575	QTD000021	ENSG00000102575	monocyte	-0.0293441	0.00928305	0.00157207	0.421666	0	rs113810971, rs145756297, rs2071484, rs279256, rs4804605, rs4804635	No
ACP5	ENSG00000102575	QTD000081	ILMN_2078599	monocyte	-0.0287546	0.00882194	0.00111632	0.454457	0	rs150884081, rs35128766, rs4804605, rs4804635, rs7253069, rs74180000	No
ACP5	ENSG00000102575	QTD000026	ENSG00000102575	neutrophil	-0.0240182	0.013781	0.0813601			rs2071484	No
ACP5	ENSG00000102575	QTD000070	ILMN_2078599	neutrophil	-0.0368281	0.021131	0.0813601			rs2071484	No
ACP5	ENSG00000102575	QTD000080	ILMN_2078599	B cell	-0.0224684	0.0371476	0.545285			rs148029925	No
ACP5	ENSG00000102575	QTD000115	ILMN_2078599	NK cell	-0.0525719	0.0297254	0.0769635			rs78934187	No
ACP5	ENSG00000102575	QTD000378	ILMN_2078599	neutrophil	-0.0312137	0.0163406	0.0561077			rs35541942	No
ACP6	ENSG00000162836	QTD000066	ILMN_2234343	CD8+ T cell	-0.0329365	0.0198482	0.0970315	0.397081	0	rs2153463, rs78653484	No
ACP6	ENSG00000162836	QTD000061	ENSG00000162836	LCL	-0.0155885	0.0222433	0.483415			rs2153463	No
ACP6	ENSG00000162836	QTD000080	ILMN_2234343	B cell	-0.0281348	0.0252443	0.265064			rs1344	No
ACP6	ENSG00000162836	QTD000081	ILMN_2234343	monocyte	-0.0193429	0.0276004	0.483415			rs2153463	No
ACP6	ENSG00000162836	QTD000095	ENSG00000162836	LCL	-0.0270637	0.0242832	0.265064			rs1344	No
ACRV1	ENSG00000134940	QTD000110	ENSG00000134940	LCL	-0.0281389	0.0468966	0.548493			rs7949943	No
ACSF2	ENSG00000167107	QTD000026	ENSG00000167107	neutrophil	-0.00142938	0.0136503	0.916603	0.418318	0	rs2277629, rs66724305, rs72832442	No
ACSF2	ENSG00000167107	QTD000021	ENSG00000167107	monocyte	0.0217946	0.0315124	0.489178			rs9901133	No
ACSF2	ENSG00000167107	QTD000081	ILMN_3236756	monocyte	-0.00143296	0.04682	0.975584			rs6504661	No
ACSF3	ENSG00000176715	QTD000110	ENSG00000176715	LCL	0.0320391	0.0177731	0.071439	0.0353436	70.0835	rs112982292, rs7188200, rs9937089	No
ACSF3	ENSG00000176715	QTD000539	ENSG00000176715	LCL	0.0216975	0.0178542	0.224267	0.47294	0	rs10163422, rs36099289, rs7204124	No
ACSF3	ENSG00000176715	QTD000006	ENSG00000176715	macrophage	0.0393042	0.0249581	0.115301			rs35118496	No
ACSF3	ENSG00000176715	QTD000031	ENSG00000176715	CD4+ T cell	0.0133205	0.0211826	0.529452			rs57609335	No
ACSF3	ENSG00000176715	QTD000056	ENSG00000176715	LCL	0.0437474	0.0180164	0.0151739			rs59788479	No
ACSF3	ENSG00000176715	QTD000061	ENSG00000176715	LCL	0.0386476	0.0159161	0.0151739			rs59788479	No
ACSL5	ENSG00000197142	QTD000006	ENSG00000197142	macrophage	0.0234084	0.0208799	0.262246			rs11195949	No
ACSL5	ENSG00000197142	QTD000016	ENSG00000197142	macrophage	0.0284426	0.0231139	0.218496			rs59242079	No
ACSL5	ENSG00000197142	QTD000021	ENSG00000197142	monocyte	0.0207929	0.0165376	0.208642			rs9787487	No
ACSL5	ENSG00000197142	QTD000066	ILMN_1705247	CD8+ T cell	0.0332563	0.029488	0.259408			rs11195911	No
ACSL5	ENSG00000197142	QTD000070	ILMN_1705247	neutrophil	0.0266418	0.0227407	0.241379			rs12255316	No
ACSL5	ENSG00000197142	QTD000081	ILMN_1705247	monocyte	0.0196008	0.0332815	0.5559			rs3780955	No
ACSL5	ENSG00000197142	QTD000082	ILMN_1705247	monocyte	0.027513	0.0225547	0.222528			rs10749118	No
ACSL5	ENSG00000197142	QTD000083	ILMN_1705247	monocyte	0.0381933	0.0340677	0.262246			rs11195949	No
ACSL5	ENSG00000197142	QTD000084	ILMN_2370882	monocyte	-0.00483947	0.0396314	0.90281			rs17129754	No
ACSL5	ENSG00000197142	QTD000115	ILMN_1705247	NK cell	0.0479816	0.0338961	0.156908			rs2419623	No
ACSL5	ENSG00000197142	QTD000371	ILMN_1705247	CD4+ T cell	0.0503164	0.0436692	0.249232			rs2900945	No
ACSM1	ENSG00000166743	QTD000031	ENSG00000166743	CD4+ T cell	-0.0134126	0.0273604	0.623977			rs231930	No
ACSM3	ENSG00000005187	QTD000066	ILMN_1771084	CD8+ T cell	-0.0581696	0.0466413	0.212335			rs163254	No
ACSS1	ENSG00000154930	QTD000026	ENSG00000154930	neutrophil	0.00463844	0.011865	0.695845	0.838551	0	rs3646, rs6050201, rs62215085, rs8118803	No
ACSS1	ENSG00000154930	QTD000021	ENSG00000154930	monocyte	0.00385962	0.0248534	0.876588			rs6114998	No
ACSS1	ENSG00000154930	QTD000031	ENSG00000154930	CD4+ T cell	0.0300264	0.0280073	0.283679			rs62216699	No
ACSS1	ENSG00000154930	QTD000056	ENSG00000154930	LCL	0.0107842	0.0412655	0.793833			rs3646	No
ACSS1	ENSG00000154930	QTD000081	ILMN_1752269	monocyte	0.0792639	0.0666769	0.234528			rs79533897	No
ACSS1	ENSG00000154930	QTD000082	ILMN_1752269	monocyte	0.0301289	0.0385746	0.43477			rs66817095	No
ACSS1	ENSG00000154930	QTD000539	ENSG00000154930	LCL	0.0151026	0.0514537	0.769126			rs7265721	No
ACSS2	ENSG00000131069	QTD000066	ILMN_2336595	CD8+ T cell	-0.029625	0.0278184	0.286902			rs4911452	No
ACSS2	ENSG00000131069	QTD000067	ILMN_1714197	CD4+ T cell	-0.0238263	0.0234352	0.309301			rs1984588	No
ACSS2	ENSG00000131069	QTD000081	ILMN_1697510	monocyte	0.026074	0.0252773	0.302297			rs6120757	No
ACSS2	ENSG00000131069	QTD000082	ILMN_1697510	monocyte	0.0351743	0.0288938	0.223466			rs6088621	No
ACSS2	ENSG00000131069	QTD000083	ILMN_1697510	monocyte	0.0311603	0.0316543	0.324922			rs7263157	No
ACSS2	ENSG00000131069	QTD000084	ILMN_1697510	monocyte	0.0250698	0.0229485	0.27464			rs6119536	No
ACSS2	ENSG00000131069	QTD000371	ILMN_2336595	CD4+ T cell	-0.0428261	0.0426856	0.315721			rs2273683	No
ACTA2	ENSG00000107796	QTD000021	ENSG00000107796	monocyte	0.0211332	0.0123242	0.0863877			rs10887877	No
ACTA2	ENSG00000107796	QTD000026	ENSG00000107796	neutrophil	0.019785	0.0169965	0.244399			rs2031610	No
ACTA2	ENSG00000107796	QTD000031	ENSG00000107796	CD4+ T cell	0.0243796	0.0146806	0.0967804			rs6586167	No
ACTA2	ENSG00000107796	QTD000036	ENSG00000107796	Treg memory	0.0278133	0.0165299	0.0924528			rs7072828	No
ACTA2	ENSG00000107796	QTD000056	ENSG00000107796	LCL	0.028386	0.0170932	0.0967804			rs6586167	No
ACTA2	ENSG00000107796	QTD000073	ILMN_1671703	B cell	0.0382543	0.0186074	0.0397953			rs7914490	No
ACTA2	ENSG00000107796	QTD000080	ILMN_1671703	B cell	0.0250748	0.0167346	0.134035			rs7897395	No
ACTA2	ENSG00000107796	QTD000081	ILMN_1671703	monocyte	0.0192531	0.0113319	0.0893151			rs1926195	No
ACTA2	ENSG00000107796	QTD000083	ILMN_1671703	monocyte	0.0265244	0.0160736	0.0989048			rs6586166	No
ACTA2	ENSG00000107796	QTD000095	ENSG00000107796	LCL	0.0315231	0.0187011	0.0918672			rs1926196	No
ACTA2	ENSG00000107796	QTD000110	ENSG00000107796	LCL	0.0372825	0.0224503	0.0967804			rs6586167	No
ACTA2	ENSG00000107796	QTD000371	ILMN_1671703	CD4+ T cell	0.0271121	0.0160842	0.0918672			rs1926196	No
ACTA2	ENSG00000107796	QTD000372	ILMN_1671703	CD8+ T cell	0.0390445	0.0231632	0.0918672			rs1926196	No
ACTA2	ENSG00000107796	QTD000378	ILMN_1671703	neutrophil	0.0243423	0.0144671	0.0924528			rs7072828	No
ACTB	ENSG00000075624	QTD000066	ILMN_2038777	CD8+ T cell	-0.00970444	0.0453697	0.830627			rs852388	No
ACTB	ENSG00000075624	QTD000080	ILMN_2038777	B cell	0.0796936	0.0479547	0.0965425			rs7612	No
ACTB	ENSG00000075624	QTD000081	ILMN_2038777	monocyte	0.0410409	0.0444378	0.355717			rs852389	No
ACTB	ENSG00000075624	QTD000371	ILMN_2038777	CD4+ T cell	0.0501415	0.0463411	0.279248			rs852426	No
ACTG2	ENSG00000163017	QTD000036	ENSG00000163017	Treg memory	0.0239771	0.0285305	0.400683			rs7572565	No
ACTL6A	ENSG00000136518	QTD000066	ILMN_2328280	CD8+ T cell	-0.0348663	0.0452571	0.44106			rs13325172	No
ACTL6A	ENSG00000136518	QTD000080	ILMN_2328280	B cell	-0.0387741	0.0442336	0.380718			rs7635877	No
ACTN3	ENSG00000248746	QTD000110	ENSG00000248746	LCL	0.00217119	0.0964934	0.982048			rs1815739	No
ACTR10	ENSG00000131966	QTD000026	ENSG00000131966	neutrophil	-0.0402894	0.0339168	0.234876			rs10134112	No
ACTR10	ENSG00000131966	QTD000082	ILMN_1798254	monocyte	0.0981176	0.0418119	0.0189433			rs117034962	No
ACTR1A	ENSG00000138107	QTD000021	ENSG00000138107	monocyte	0.0795394	0.0250249	0.00148086			rs3781290	No
ACTR1A	ENSG00000138107	QTD000056	ENSG00000138107	LCL	0.0796974	0.0228673	0.000491739			rs7893155	No
ACTR1A	ENSG00000138107	QTD000061	ENSG00000138107	LCL	0.0798463	0.02291	0.000491739			rs7893155	No
ACTR1A	ENSG00000138107	QTD000069	ILMN_1792314	monocyte	0.160768	0.0464204	0.000533569			rs3781289	No
ACTR1A	ENSG00000138107	QTD000081	ILMN_1792314	monocyte	0.181311	0.0519215	0.000479392			rs12414407	No
ACTR1A	ENSG00000138107	QTD000110	ENSG00000138107	LCL	0.144923	0.0423804	0.000627184			rs7090034	No
ACTR1A	ENSG00000138107	QTD000371	ILMN_1792314	CD4+ T cell	-0.157809	0.0520711	0.0024403			rs11595149	No
ACTR1A	ENSG00000138107	QTD000539	ENSG00000138107	LCL	0.146284	0.0419727	0.000491739			rs7893155	No
ACTR1B	ENSG00000115073	QTD000021	ENSG00000115073	monocyte	-0.0280503	0.028865	0.331163			rs7575796	No
ACTR1B	ENSG00000115073	QTD000031	ENSG00000115073	CD4+ T cell	-0.0127619	0.0180977	0.480704			rs11692435	No
ACTR1B	ENSG00000115073	QTD000082	ILMN_1695821	monocyte	-0.101441	0.0458228	0.0268447			rs13003963	No
ACTR1B	ENSG00000115073	QTD000115	ILMN_1695821	NK cell	-0.0891179	0.0498633	0.0738979			rs12994535	No
ACTR2	ENSG00000138071	QTD000031	ENSG00000138071	CD4+ T cell	0.0369981	0.0328437	0.259958			rs10865349	No
ACTR2	ENSG00000138071	QTD000036	ENSG00000138071	Treg memory	0.0351122	0.0341413	0.303744			rs1810067	No
ACTR3C	ENSG00000106526	QTD000021	ENSG00000106526	monocyte	0.0197968	0.0297955	0.506419			rs4554381	No
ACTR3C	ENSG00000106526	QTD000056	ENSG00000106526	LCL	-0.00787853	0.044884	0.860662			rs2530943	No
ACTR3C	ENSG00000106526	QTD000061	ENSG00000106526	LCL	-0.0149553	0.0345671	0.665272			rs3864522	No
ACTR3C	ENSG00000106526	QTD000539	ENSG00000106526	LCL	-0.0132695	0.047346	0.779273			rs6946153	No
ACTR5	ENSG00000101442	QTD000021	ENSG00000101442	monocyte	0.0181219	0.0159873	0.256997			rs941512	No
ACTR5	ENSG00000101442	QTD000026	ENSG00000101442	neutrophil	0.0240035	0.0202446	0.235752			rs2244791	No
ACTR5	ENSG00000101442	QTD000036	ENSG00000101442	Treg memory	0.0187193	0.013827	0.175792			rs2077109	No
ACTR5	ENSG00000101442	QTD000069	ILMN_1652594	monocyte	0.0532238	0.0349395	0.12768			rs2254382	No
ACTR5	ENSG00000101442	QTD000080	ILMN_1652594	B cell	0.042286	0.0244133	0.0832577			rs2748672	No
ACTR5	ENSG00000101442	QTD000081	ILMN_1652594	monocyte	0.0416874	0.0273663	0.12768			rs2254382	No
ACTR5	ENSG00000101442	QTD000110	ENSG00000101442	LCL	0.0519738	0.030435	0.0876923			rs2245231	No
ACTR5	ENSG00000101442	QTD000371	ILMN_1652594	CD4+ T cell	0.0327753	0.0210906	0.120178			rs4810212	No
ACTR5	ENSG00000101442	QTD000372	ILMN_1652594	CD8+ T cell	0.0456437	0.0293712	0.120178			rs4810212	No
ACTR5	ENSG00000101442	QTD000539	ENSG00000101442	LCL	0.0277337	0.0311326	0.373023			rs62202467	No
ACTR8	ENSG00000113812	QTD000031	ENSG00000113812	CD4+ T cell	-0.0101916	0.0126938	0.422045	0.148026	52.2098	rs34500349, rs3733073	No
ACTR8	ENSG00000113812	QTD000016	ENSG00000113812	macrophage	0.01576	0.0207474	0.447485			rs34500349	No
ACTR8	ENSG00000113812	QTD000026	ENSG00000113812	neutrophil	-0.0296324	0.0191662	0.122087			rs3821869	No
ACTR8	ENSG00000113812	QTD000056	ENSG00000113812	LCL	-0.026899	0.0180226	0.135564			rs709324	No
ACTR8	ENSG00000113812	QTD000061	ENSG00000113812	LCL	-0.0260947	0.0174719	0.1353			rs2884631	No
ACTR8	ENSG00000113812	QTD000110	ENSG00000113812	LCL	-0.0275844	0.0203515	0.175291			rs1020082	No
ACVR1B	ENSG00000135503	QTD000066	ILMN_2243308	CD8+ T cell	0.180902	0.0452537	6.40144e-05			rs34437092	No
ACVR2A	ENSG00000121989	QTD000036	ENSG00000121989	Treg memory	-0.0484052	0.0178905	0.00681749			rs6430286	No
ACVR2A	ENSG00000121989	QTD000371	ILMN_2152711	CD4+ T cell	-0.0255089	0.0362061	0.481092			rs13013867	No
ACVR2B	ENSG00000114739	QTD000031	ENSG00000114739	CD4+ T cell	-0.00232688	0.012764	0.855347			rs6599203	No
ACVR2B	ENSG00000114739	QTD000036	ENSG00000114739	Treg memory	-0.0038369	0.0210471	0.855347			rs6599203	No
ACVR2B	ENSG00000114739	QTD000067	ILMN_1668983	CD4+ T cell	-0.00582589	0.02778	0.83389			rs7652475	No
ACVRL1	ENSG00000139567	QTD000069	ILMN_3250257	monocyte	0.0266558	0.0237316	0.261345			rs2293094	No
ACVRL1	ENSG00000139567	QTD000081	ILMN_3250257	monocyte	0.0191511	0.0183362	0.296281			rs2293092	No
ACVRL1	ENSG00000139567	QTD000082	ILMN_3250257	monocyte	0.0239828	0.0229624	0.296281			rs2293092	No
ACVRL1	ENSG00000139567	QTD000083	ILMN_3250257	monocyte	0.0382449	0.0340494	0.261345			rs2293094	No
ACVRL1	ENSG00000139567	QTD000084	ILMN_3250257	monocyte	0.0197885	0.0189465	0.296281			rs2293092	No
ACY3	ENSG00000132744	QTD000021	ENSG00000132744	monocyte	-0.0405926	0.0262888	0.122565			rs3888976	No
ACY3	ENSG00000132744	QTD000036	ENSG00000132744	Treg memory	-0.0405584	0.0235791	0.0854148			rs4930211	No
ACYP1	ENSG00000119640	QTD000080	ILMN_1686432	B cell	0.0119943	0.0223393	0.591326			rs149219	No
ACYP1	ENSG00000119640	QTD000082	ILMN_1694233	monocyte	0.000240599	0.038682	0.995037			rs10131894	No
ACYP1	ENSG00000119640	QTD000084	ILMN_1694233	monocyte	0.0219979	0.0409485	0.591124			rs7156328	No
ACYP1	ENSG00000119640	QTD000115	ILMN_1686432	NK cell	0.015023	0.0291742	0.606595			rs11159119	No
ACYP1	ENSG00000119640	QTD000371	ILMN_1694233	CD4+ T cell	-0.0471718	0.0627505	0.45221			rs12588099	No
ACYP2	ENSG00000170634	QTD000082	ILMN_2158705	monocyte	0.00728509	0.0287299	0.799827	0.251176	24.0555	rs10207537, rs2287641	No
ACYP2	ENSG00000170634	QTD000036	ENSG00000170634	Treg memory	-0.0271635	0.028255	0.336367			rs1363062	No
ACYP2	ENSG00000170634	QTD000066	ILMN_2158705	CD8+ T cell	-0.0321752	0.030744	0.295306			rs9808326	No
ACYP2	ENSG00000170634	QTD000067	ILMN_2158705	CD4+ T cell	-0.0252061	0.0275694	0.360571			rs7562055	No
ACYP2	ENSG00000170634	QTD000069	ILMN_2158705	monocyte	-0.0451461	0.041852	0.280719			rs6713088	No
ACYP2	ENSG00000170634	QTD000080	ILMN_2158705	B cell	-0.05894	0.03279	0.0722561			rs3731967	No
ACYP2	ENSG00000170634	QTD000081	ILMN_2158705	monocyte	-0.0405442	0.0382805	0.289538			rs805391	No
ACYP2	ENSG00000170634	QTD000371	ILMN_2158705	CD4+ T cell	-0.0767011	0.0617207	0.213974			rs6743455	No
ADA	ENSG00000196839	QTD000371	ILMN_1803686	CD4+ T cell	0.0219922	0.0183101	0.229715	0.238444	30.2465	rs11696392, rs117922695, rs406383	No
ADA	ENSG00000196839	QTD000036	ENSG00000196839	Treg memory	0.0168596	0.022122	0.445988			rs2299686	No
ADA	ENSG00000196839	QTD000056	ENSG00000196839	LCL	-0.0202799	0.0266098	0.445988			rs2299686	No
ADA	ENSG00000196839	QTD000061	ENSG00000196839	LCL	-0.0203675	0.0267247	0.445988			rs2299686	No
ADA	ENSG00000196839	QTD000067	ILMN_1803686	CD4+ T cell	0.0310042	0.035913	0.387964			rs2007720	No
ADA	ENSG00000196839	QTD000105	ENSG00000196839	T cell	0.0250054	0.0298812	0.402689			rs2299687	No
ADA2	ENSG00000093072	QTD000082	ILMN_1686283	monocyte	-0.0085157	0.0329919	0.796318	0.676152	0	rs5747018, rs9606661	No
ADA2	ENSG00000093072	QTD000021	ENSG00000093072	monocyte	-0.0517499	0.0302103	0.0867143			rs8136533	No
ADA2	ENSG00000093072	QTD000026	ENSG00000093072	neutrophil	0.0303321	0.0202178	0.133544			rs5748958	No
ADA2	ENSG00000093072	QTD000067	ILMN_1751851	CD4+ T cell	-0.0644631	0.0376319	0.0867143			rs8136533	No
ADA2	ENSG00000093072	QTD000069	ILMN_1751851	monocyte	-0.0687182	0.0401159	0.0867143			rs8136533	No
ADA2	ENSG00000093072	QTD000070	ILMN_1751851	neutrophil	0.0344119	0.0217978	0.114409			rs5747025	No
ADA2	ENSG00000093072	QTD000073	ILMN_1751851	B cell	-0.0735731	0.0429501	0.0867143			rs8136533	No
ADA2	ENSG00000093072	QTD000081	ILMN_1751851	monocyte	-0.0598431	0.0362791	0.0990404			rs5747027	No
ADAD2	ENSG00000140955	QTD000083	ILMN_1745108	monocyte	0.00553003	0.0281769	0.844406			rs2288022	No
ADAL	ENSG00000168803	QTD000021	ENSG00000168803	monocyte	-0.0079928	0.0182981	0.66225			rs11858152	No
ADAL	ENSG00000168803	QTD000036	ENSG00000168803	Treg memory	-0.0121571	0.0199547	0.542368			rs3742971	No
ADAL	ENSG00000168803	QTD000061	ENSG00000168803	LCL	-0.0185795	0.0303294	0.540147			rs1549523	No
ADAL	ENSG00000168803	QTD000095	ENSG00000168803	LCL	-0.00940082	0.037253	0.80077			rs4597285	No
ADAL	ENSG00000168803	QTD000105	ENSG00000168803	T cell	-0.0150958	0.0341138	0.658117			rs1123947	No
ADAL	ENSG00000168803	QTD000110	ENSG00000168803	LCL	-0.0176026	0.0402982	0.66225			rs11858152	No
ADAL	ENSG00000168803	QTD000115	ILMN_1725043	NK cell	-0.0457689	0.028251	0.105215			rs999047	No
ADAL	ENSG00000168803	QTD000539	ENSG00000168803	LCL	-0.0006034	0.039709	0.987876			rs28594657	No
ADAM10	ENSG00000137845	QTD000031	ENSG00000137845	CD4+ T cell	-0.00770051	0.0189662	0.684733			rs7161799	No
ADAM10	ENSG00000137845	QTD000067	ILMN_1718946	CD4+ T cell	-0.0114322	0.0281572	0.684733			rs7161799	No
ADAM11	ENSG00000073670	QTD000539	ENSG00000073670	LCL	-0.0818491	0.0412299	0.0471238			rs7213240	No
ADAM12	ENSG00000148848	QTD000036	ENSG00000148848	Treg memory	0.0289368	0.0178367	0.104735			rs898325	No
ADAM15	ENSG00000143537	QTD000069	ILMN_1756920	monocyte	0.0332765	0.0160358	0.0379735	0.0319176	78.2747	rs12724079, rs41264285	No
ADAM15	ENSG00000143537	QTD000082	ILMN_1751500	monocyte	0.0112193	0.0137782	0.415484	0.0525471	66.0562	rs11589479, rs45444697, rs6665822	No
ADAM15	ENSG00000143537	QTD000083	ILMN_1751500	monocyte	-0.00288234	0.0118648	0.808058	0.464245	0	rs11589479, rs2242195, rs41264285	No
ADAM15	ENSG00000143537	QTD000021	ENSG00000143537	monocyte	0.0152226	0.0156536	0.330818			rs45444697	No
ADAM15	ENSG00000143537	QTD000056	ENSG00000143537	LCL	0.0190012	0.0195391	0.330818			rs45444697	No
ADAM15	ENSG00000143537	QTD000061	ENSG00000143537	LCL	0.0177408	0.018243	0.330818			rs45444697	No
ADAM15	ENSG00000143537	QTD000066	ILMN_1756920	CD8+ T cell	0.02555	0.0262734	0.330818			rs45444697	No
ADAM15	ENSG00000143537	QTD000073	ILMN_1756920	B cell	0.0310366	0.0319153	0.330818			rs45444697	No
ADAM15	ENSG00000143537	QTD000095	ENSG00000143537	LCL	0.0242568	0.0249436	0.330818			rs45444697	No
ADAM15	ENSG00000143537	QTD000115	ILMN_1756920	NK cell	0.0305248	0.031389	0.330818			rs45444697	No
ADAM17	ENSG00000151694	QTD000081	ILMN_1765779	monocyte	0.0359742	0.0238458	0.131398	0.295969	8.44736	rs10929588, rs12473402	No
ADAM17	ENSG00000151694	QTD000082	ILMN_1765779	monocyte	0.0467457	0.0289103	0.105895	0.386545	0	rs10929588, rs4319913	No
ADAM17	ENSG00000151694	QTD000016	ENSG00000151694	macrophage	-0.0336143	0.0317447	0.289647			rs10495563	No
ADAM17	ENSG00000151694	QTD000026	ENSG00000151694	neutrophil	0.0264166	0.0241524	0.274066			rs12692386	No
ADAM17	ENSG00000151694	QTD000036	ENSG00000151694	Treg memory	-0.0530857	0.0443079	0.230875			rs62120281	No
ADAM17	ENSG00000151694	QTD000070	ILMN_1765779	neutrophil	0.0199263	0.0294904	0.499239			rs59274893	No
ADAM17	ENSG00000151694	QTD000083	ILMN_1765779	monocyte	0.0687147	0.0373519	0.0658187			rs11537589	No
ADAM17	ENSG00000151694	QTD000110	ENSG00000151694	LCL	0.0348728	0.0318838	0.274066			rs12692386	No
ADAM17	ENSG00000151694	QTD000115	ILMN_1765779	NK cell	0.0654039	0.0558021	0.241169			rs11675922	No
ADAM17	ENSG00000151694	QTD000539	ENSG00000151694	LCL	0.0481773	0.0423458	0.255241			rs6432017	No
ADAM19	ENSG00000135074	QTD000110	ENSG00000135074	LCL	0.0350133	0.0224424	0.118726	0.762088	0	rs12518796, rs7718463, rs868989	No
ADAM19	ENSG00000135074	QTD000026	ENSG00000135074	neutrophil	0.0369481	0.0450539	0.412168			rs113486623	No
ADAM19	ENSG00000135074	QTD000036	ENSG00000135074	Treg memory	-0.00382378	0.0229396	0.867615			rs4331881	No
ADAM19	ENSG00000135074	QTD000080	ILMN_1713751	B cell	-0.000506487	0.0410106	0.990146			rs13353878	No
ADAM19	ENSG00000135074	QTD000371	ILMN_1713751	CD4+ T cell	-0.000821746	0.028688	0.977148			rs13361953	No
ADAM28	ENSG00000042980	QTD000021	ENSG00000042980	monocyte	0.069831	0.04878	0.152273			rs6984025	No
ADAM28	ENSG00000042980	QTD000070	ILMN_1802100	neutrophil	0.00544734	0.0294574	0.85329			rs1369082	No
ADAM28	ENSG00000042980	QTD000081	ILMN_1802100	monocyte	-0.0273174	0.0319395	0.392393			rs7004152	No
ADAM28	ENSG00000042980	QTD000082	ILMN_1802100	monocyte	-0.0304687	0.0247368	0.218056			rs62498241	No
ADAM28	ENSG00000042980	QTD000115	ILMN_1802100	NK cell	-0.0622892	0.0313167	0.0466997			rs11135785	No
ADAM8	ENSG00000151651	QTD000539	ENSG00000151651	LCL	-0.141822	0.0654432	0.0302269			rs2275725	No
ADAM9	ENSG00000168615	QTD000026	ENSG00000168615	neutrophil	-0.0609117	0.0284375	0.0321975			rs7001985	No
ADAM9	ENSG00000168615	QTD000115	ILMN_1727524	NK cell	-0.0646361	0.041709	0.121215			rs10091297	No
ADAMDEC1	ENSG00000134028	QTD000021	ENSG00000134028	monocyte	0.050525	0.0352939	0.152273			rs6984025	No
ADAMDEC1	ENSG00000134028	QTD000069	ILMN_2103107	monocyte	0.0204818	0.0261304	0.433139			rs7012863	No
ADAMDEC1	ENSG00000134028	QTD000082	ILMN_1716909	monocyte	0.011647	0.0263916	0.658985			rs3765124	No
ADAMDEC1	ENSG00000134028	QTD000083	ILMN_1716909	monocyte	0.00940991	0.024228	0.697727			rs2291577	No
ADAMDEC1	ENSG00000134028	QTD000084	ILMN_1716909	monocyte	0.0135366	0.034853	0.697727			rs2291577	No
ADAMTS1	ENSG00000154734	QTD000115	ILMN_1673566	NK cell	0.00068609	0.034935	0.984331			rs416905	No
ADAMTS12	ENSG00000151388	QTD000016	ENSG00000151388	macrophage	0.0484378	0.0307246	0.114908			rs34511729	No
ADAMTS12	ENSG00000151388	QTD000559	ENSG00000151388	microglia	0.00129578	0.0258353	0.959999			rs966856	No
ADAMTS13	ENSG00000160323	QTD000031	ENSG00000160323	CD4+ T cell	-0.0315427	0.0580468	0.586853			rs2296809	No
ADAMTS16	ENSG00000145536	QTD000539	ENSG00000145536	LCL	0.0158224	0.0380851	0.677813			rs16874620	No
ADAMTS17	ENSG00000140470	QTD000001	ENSG00000140470	macrophage	0.0204574	0.0205098	0.31855			rs2900636	No
ADAMTS18	ENSG00000140873	QTD000559	ENSG00000140873	microglia	-0.0310223	0.0191435	0.105122			rs891134	No
ADAMTS2	ENSG00000087116	QTD000021	ENSG00000087116	monocyte	0.00985278	0.0253477	0.697495			rs33901	No
ADAMTS6	ENSG00000049192	QTD000110	ENSG00000049192	LCL	-0.0131546	0.0220844	0.551409	0.985801	0	rs146186225, rs377766, rs62371025	No
ADAMTS6	ENSG00000049192	QTD000031	ENSG00000049192	CD4+ T cell	-0.0169154	0.0127925	0.186071			rs432206	No
ADAMTS6	ENSG00000049192	QTD000036	ENSG00000049192	Treg memory	-0.0193353	0.0132812	0.145437			rs12518963	No
ADAMTS7	ENSG00000136378	QTD000105	ENSG00000136378	T cell	-0.0387139	0.0149502	0.00961074	0.0521364	66.1464	rs12900168, rs2869868, rs8032908	No
ADAMTS7	ENSG00000136378	QTD000061	ENSG00000136378	LCL	-0.0220819	0.0254699	0.385952			rs7495616	No
ADAMTS8	ENSG00000134917	QTD000006	ENSG00000134917	macrophage	0.0012448	0.0155108	0.936035			rs59317921	No
ADAMTS8	ENSG00000134917	QTD000011	ENSG00000134917	macrophage	-0.00432777	0.0196532	0.82571			rs747249	No
ADAMTSL4	ENSG00000143382	QTD000021	ENSG00000143382	monocyte	-0.0149487	0.0234959	0.524629			rs72700822	No
ADAMTSL4	ENSG00000143382	QTD000026	ENSG00000143382	neutrophil	-0.0159386	0.0250518	0.524629			rs72700822	No
ADAMTSL4	ENSG00000143382	QTD000069	ILMN_1762294	monocyte	-0.0266559	0.0418969	0.524629			rs72700822	No
ADAMTSL4	ENSG00000143382	QTD000082	ILMN_1687035	monocyte	-0.0467805	0.0498315	0.347847			rs111465316	No
ADAMTSL4	ENSG00000143382	QTD000083	ILMN_1687035	monocyte	-0.039494	0.0334715	0.238029			rs112236384	No
ADAMTSL4	ENSG00000143382	QTD000084	ILMN_1687035	monocyte	-0.0188294	0.0356993	0.597886			rs111428433	No
ADAMTSL5	ENSG00000185761	QTD000031	ENSG00000185761	CD4+ T cell	0.0252065	0.026873	0.348251			rs7258839	No
ADAP1	ENSG00000105963	QTD000083	ILMN_2047511	monocyte	-0.0228582	0.0171144	0.181677	0.297103	17.6057	rs10279968, rs4722409, rs62433087	No
ADAP1	ENSG00000105963	QTD000070	ILMN_2047511	neutrophil	-0.0379861	0.0171789	0.0270217	0.588673	0	rs4722824, rs6974957, rs7799483	No
ADAP1	ENSG00000105963	QTD000110	ENSG00000105963	LCL	-0.0502926	0.0628282	0.423434			rs6969773	No
ADAP1	ENSG00000105963	QTD000378	ILMN_2047511	neutrophil	-0.0799866	0.024468	0.00107915			rs7811597	No
ADAP1	ENSG00000105963	QTD000539	ENSG00000105963	LCL	-0.0485879	0.0515861	0.346255			rs10272099	No
ADAR	ENSG00000160710	QTD000082	ILMN_2320964	monocyte	-0.020173	0.0740245	0.785224			rs2072660	No
ADARB1	ENSG00000197381	QTD000082	ILMN_1679797	monocyte	-0.0715039	0.0236103	0.00245766	0.930684	0	rs11909023, rs2838758	No
ADARB1	ENSG00000197381	QTD000031	ENSG00000197381	CD4+ T cell	0.0294913	0.0290712	0.310368			rs2838762	No
ADARB1	ENSG00000197381	QTD000084	ILMN_1679797	monocyte	-0.103951	0.0438405	0.0177341			rs2838758	No
ADARB2	ENSG00000185736	QTD000001	ENSG00000185736	macrophage	-0.0324876	0.0104927	0.00196003	0.814083	0	rs1392827, rs4880803	No
ADARB2	ENSG00000185736	QTD000070	ILMN_1749493	neutrophil	-0.04783	0.0105427	5.71138e-06	0.969654	0	rs11599423, rs117812543, rs3793735, rs7100066, rs7894626	Yes
ADARB2	ENSG00000185736	QTD000031	ENSG00000185736	CD4+ T cell	-0.0440532	0.0132027	0.00084785			rs3793739	No
ADARB2	ENSG00000185736	QTD000105	ENSG00000185736	T cell	-0.0466961	0.0139948	0.00084785			rs3793739	No
ADARB2	ENSG00000185736	QTD000371	ILMN_1749493	CD4+ T cell	-0.0862059	0.0258358	0.00084785			rs3793739	No
ADARB2	ENSG00000185736	QTD000378	ILMN_1749493	neutrophil	-0.0512368	0.0153556	0.00084785			rs3793739	No
ADAT1	ENSG00000065457	QTD000006	ENSG00000065457	macrophage	-0.00114803	0.0192719	0.952498			rs3743602	No
ADAT1	ENSG00000065457	QTD000026	ENSG00000065457	neutrophil	-0.00435855	0.0286854	0.879232			rs2472202	No
ADAT1	ENSG00000065457	QTD000031	ENSG00000065457	CD4+ T cell	0.00919516	0.0150157	0.540294			rs111806827	No
ADAT1	ENSG00000065457	QTD000056	ENSG00000065457	LCL	0.0157613	0.0255741	0.537696			rs11642713	No
ADAT1	ENSG00000065457	QTD000061	ENSG00000065457	LCL	0.0251785	0.0344854	0.465316			rs8046977	No
ADAT1	ENSG00000065457	QTD000066	ILMN_1657139	CD8+ T cell	0.0282494	0.0425903	0.507149			rs11649388	No
ADAT1	ENSG00000065457	QTD000067	ILMN_1657139	CD4+ T cell	0.00582401	0.0261861	0.823996			rs8061183	No
ADAT1	ENSG00000065457	QTD000069	ILMN_1657139	monocyte	-0.00221323	0.0371535	0.952498			rs3743602	No
ADAT1	ENSG00000065457	QTD000080	ILMN_1657139	B cell	0.0113544	0.0319755	0.722517			rs2454866	No
ADAT1	ENSG00000065457	QTD000081	ILMN_1657139	monocyte	0.0223488	0.0243923	0.359551			rs7206481	No
ADAT1	ENSG00000065457	QTD000082	ILMN_1657139	monocyte	0.00291445	0.030724	0.924427			rs2738817	No
ADAT1	ENSG00000065457	QTD000083	ILMN_1657139	monocyte	-0.001499	0.0251637	0.952498			rs3743602	No
ADAT1	ENSG00000065457	QTD000084	ILMN_1657139	monocyte	0.00188696	0.0230016	0.934618			rs2550912	No
ADAT1	ENSG00000065457	QTD000095	ENSG00000065457	LCL	0.0205704	0.0256983	0.423446			rs79828317	No
ADAT1	ENSG00000065457	QTD000110	ENSG00000065457	LCL	0.0273755	0.0303166	0.366533			rs7202717	No
ADAT1	ENSG00000065457	QTD000115	ILMN_1657139	NK cell	0.0238274	0.0260061	0.359551			rs7206481	No
ADAT1	ENSG00000065457	QTD000372	ILMN_1657139	CD8+ T cell	-0.0293242	0.0353732	0.407108			rs6564270	No
ADAT2	ENSG00000189007	QTD000031	ENSG00000189007	CD4+ T cell	0.0119946	0.03568	0.736742			rs9496644	No
ADAT2	ENSG00000189007	QTD000539	ENSG00000189007	LCL	-0.0114419	0.0706301	0.871308			rs161064	No
ADCK1	ENSG00000063761	QTD000031	ENSG00000063761	CD4+ T cell	0.00274775	0.013114	0.834035	0.445193	0	rs17752308, rs7145567	No
ADCK1	ENSG00000063761	QTD000001	ENSG00000063761	macrophage	-0.0355515	0.0268125	0.184862			rs73303267	No
ADCK1	ENSG00000063761	QTD000026	ENSG00000063761	neutrophil	-0.00372719	0.0153165	0.807738			rs79929003	No
ADCK1	ENSG00000063761	QTD000061	ENSG00000063761	LCL	-0.00748501	0.0209721	0.721164			rs12880300	No
ADCK1	ENSG00000063761	QTD000070	ILMN_1698777	neutrophil	-0.00264686	0.0187017	0.887451			rs74566901	No
ADCK1	ENSG00000063761	QTD000081	ILMN_1698777	monocyte	-0.0595332	0.0490748	0.225088			rs138732811	No
ADCK1	ENSG00000063761	QTD000083	ILMN_1698777	monocyte	0.0316241	0.0310082	0.307793			rs61990752	No
ADCK1	ENSG00000063761	QTD000372	ILMN_1698777	CD8+ T cell	0.0174086	0.0346506	0.615383			rs10150472	No
ADCK2	ENSG00000133597	QTD000016	ENSG00000133597	macrophage	-0.0230908	0.0250689	0.357001			rs2968556	No
ADCK2	ENSG00000133597	QTD000021	ENSG00000133597	monocyte	-0.0185804	0.0169471	0.272914			rs2930329	No
ADCK2	ENSG00000133597	QTD000066	ILMN_1663132	CD8+ T cell	-0.0378198	0.0356921	0.289321			rs78187635	No
ADCK2	ENSG00000133597	QTD000067	ILMN_1663132	CD4+ T cell	-0.0169526	0.0468792	0.717635			rs2968558	No
ADCK2	ENSG00000133597	QTD000069	ILMN_1663132	monocyte	-0.0215439	0.0252127	0.392836			rs2930325	No
ADCK2	ENSG00000133597	QTD000080	ILMN_1663132	B cell	-0.0322887	0.0309604	0.296993			rs28828674	No
ADCK2	ENSG00000133597	QTD000081	ILMN_1663132	monocyte	-0.0106129	0.0202762	0.600685			rs2908235	No
ADCK2	ENSG00000133597	QTD000082	ILMN_1663132	monocyte	-0.0226992	0.0214222	0.289321			rs78187635	No
ADCK2	ENSG00000133597	QTD000083	ILMN_1663132	monocyte	-0.0265905	0.0249482	0.286501			rs75414934	No
ADCK2	ENSG00000133597	QTD000115	ILMN_1663132	NK cell	-0.0194457	0.0227573	0.392836			rs2930325	No
ADCY1	ENSG00000164742	QTD000110	ENSG00000164742	LCL	0.0510198	0.0560541	0.362723			rs1525645	No
ADCY1	ENSG00000164742	QTD000539	ENSG00000164742	LCL	0.0511166	0.0440962	0.246372			rs59227488	No
ADCY3	ENSG00000138031	QTD000067	ILMN_1676893	CD4+ T cell	-0.109216	0.0211584	2.44575e-07	0.448856	0	rs11676272, rs78372398	Yes
ADCY3	ENSG00000138031	QTD000031	ENSG00000138031	CD4+ T cell	-0.0658388	0.0140981	3.01141e-06			rs59086897	Yes
ADCY3	ENSG00000138031	QTD000036	ENSG00000138031	Treg memory	-0.11736	0.025427	3.92039e-06			rs10185143	Yes
ADCY3	ENSG00000138031	QTD000056	ENSG00000138031	LCL	-0.078238	0.0168313	3.34588e-06			rs6746013	Yes
ADCY3	ENSG00000138031	QTD000061	ENSG00000138031	LCL	-0.0920608	0.0189388	1.16823e-06			rs6545806	Yes
ADCY3	ENSG00000138031	QTD000069	ILMN_1676893	monocyte	0.0856581	0.0172254	6.60041e-07			rs916485	Yes
ADCY3	ENSG00000138031	QTD000080	ILMN_1676893	B cell	-0.0625285	0.0243379	0.0101937			rs10179794	No
ADCY3	ENSG00000138031	QTD000082	ILMN_1676893	monocyte	0.0624247	0.0126075	7.36883e-07			rs13407913	Yes
ADCY3	ENSG00000138031	QTD000095	ENSG00000138031	LCL	-0.135324	0.0283177	1.76379e-06			rs6545790	Yes
ADCY3	ENSG00000138031	QTD000110	ENSG00000138031	LCL	-0.118385	0.0513327	0.021098			rs61117682	No
ADCY3	ENSG00000138031	QTD000539	ENSG00000138031	LCL	-0.186175	0.0350269	1.06548e-07			rs10206196	Yes
ADCY4	ENSG00000129467	QTD000021	ENSG00000129467	monocyte	0.0209628	0.0255551	0.412045			rs2295300	No
ADCY4	ENSG00000129467	QTD000081	ILMN_2148944	monocyte	0.0221987	0.0296186	0.453564			rs17184689	No
ADCY4	ENSG00000129467	QTD000083	ILMN_2148944	monocyte	0.0414939	0.0308286	0.178317			rs1955915	No
ADCY4	ENSG00000129467	QTD000084	ILMN_2148944	monocyte	0.0261123	0.0280227	0.351427			rs3181256	No
ADCY7	ENSG00000121281	QTD000031	ENSG00000121281	CD4+ T cell	-0.045916	0.0161732	0.00452538			rs28793692	No
ADCY7	ENSG00000121281	QTD000036	ENSG00000121281	Treg memory	-0.0537539	0.0179932	0.00281307			rs4785413	No
ADCY7	ENSG00000121281	QTD000066	ILMN_1655935	CD8+ T cell	-0.133825	0.0514031	0.00922937			rs7204026	No
ADCY7	ENSG00000121281	QTD000080	ILMN_1655935	B cell	-0.06124	0.0214068	0.00422612			rs9930290	No
ADCY7	ENSG00000121281	QTD000105	ENSG00000121281	T cell	-0.0845356	0.0298845	0.00467303			rs9934775	No
ADCY7	ENSG00000121281	QTD000115	ILMN_1655935	NK cell	-0.102287	0.0394811	0.00957582			rs3813755	No
ADD1	ENSG00000087274	QTD000081	ILMN_1759252	monocyte	-0.00513481	0.0222281	0.81731			rs12647647	No
ADD1	ENSG00000087274	QTD000082	ILMN_1759252	monocyte	-0.0263	0.0320342	0.411648			rs55754437	No
ADD3	ENSG00000148700	QTD000021	ENSG00000148700	monocyte	-0.0436558	0.0272397	0.109011			rs7916801	No
ADD3	ENSG00000148700	QTD000031	ENSG00000148700	CD4+ T cell	-0.0206177	0.0224761	0.358977			rs2501577	No
ADD3	ENSG00000148700	QTD000036	ENSG00000148700	Treg memory	-0.0624516	0.0488929	0.201491			rs10884920	No
ADD3	ENSG00000148700	QTD000067	ILMN_2311278	CD4+ T cell	0.0721046	0.0484386	0.136599			rs2481112	No
ADGRA2	ENSG00000020181	QTD000069	ILMN_1773059	monocyte	0.000486175	0.046935	0.991735			rs7827048	No
ADGRA2	ENSG00000020181	QTD000083	ILMN_1773059	monocyte	0.0303398	0.030757	0.323919			rs7014076	No
ADGRB3	ENSG00000135298	QTD000021	ENSG00000135298	monocyte	0.0030414	0.0155803	0.845231			rs9346236	No
ADGRD1	ENSG00000111452	QTD000110	ENSG00000111452	LCL	0.0392952	0.0218933	0.0726774			rs4759843	No
ADGRD1	ENSG00000111452	QTD000559	ENSG00000111452	microglia	-0.00418256	0.0174705	0.81079			rs12821379	No
ADGRE1	ENSG00000174837	QTD000070	ILMN_1780601	neutrophil	0.0137999	0.023724	0.560778			rs11085205	No
ADGRE1	ENSG00000174837	QTD000110	ENSG00000174837	LCL	0.0520152	0.0253244	0.0399796			rs11669272	No
ADGRE1	ENSG00000174837	QTD000539	ENSG00000174837	LCL	0.0333119	0.0162184	0.0399796			rs11669272	No
ADGRE2	ENSG00000127507	QTD000021	ENSG00000127507	monocyte	-0.013207	0.0160105	0.409431	0.911705	0	rs111064589, rs8111869, rs9305048	No
ADGRE2	ENSG00000127507	QTD000026	ENSG00000127507	neutrophil	-0.0165813	0.0124624	0.183353	0.860935	0	rs12980660, rs66961512, rs8111869	No
ADGRE2	ENSG00000127507	QTD000069	ILMN_2353633	monocyte	-0.0174349	0.0206081	0.39754	0.693215	0	rs3965461, rs55658072, rs73002199	No
ADGRE2	ENSG00000127507	QTD000082	ILMN_2353633	monocyte	-0.0165284	0.0149622	0.269299	0.639889	0	rs3829680, rs3965461, rs8111869	No
ADGRE2	ENSG00000127507	QTD000056	ENSG00000127507	LCL	-0.0106702	0.0161431	0.508628			rs12980874	No
ADGRE2	ENSG00000127507	QTD000061	ENSG00000127507	LCL	-0.0109378	0.016548	0.508628			rs12980874	No
ADGRE2	ENSG00000127507	QTD000083	ILMN_2353633	monocyte	-0.0357343	0.0272722	0.1901			rs3795033	No
ADGRE2	ENSG00000127507	QTD000095	ENSG00000127507	LCL	-0.00878031	0.0158473	0.579541			rs59670438	No
ADGRE2	ENSG00000127507	QTD000110	ENSG00000127507	LCL	-0.0127891	0.0191224	0.50362			rs2286361	No
ADGRE2	ENSG00000127507	QTD000378	ILMN_2353633	neutrophil	-0.0106044	0.0165861	0.522594			rs12980660	No
ADGRE3	ENSG00000131355	QTD000081	ILMN_2348487	monocyte	0.0136861	0.0146912	0.351549	0.829133	0	rs111999526, rs112998291, rs8103021	No
ADGRE3	ENSG00000131355	QTD000070	ILMN_1755873	neutrophil	-0.0254991	0.0198636	0.199243			rs9807883	No
ADGRE3	ENSG00000131355	QTD000084	ILMN_2348487	monocyte	0.00949427	0.0435547	0.827441			rs7252869	No
ADGRE3	ENSG00000131355	QTD000378	ILMN_2348487	neutrophil	0.0358186	0.0279023	0.199243			rs9807883	No
ADGRG3	ENSG00000182885	QTD000026	ENSG00000182885	neutrophil	-0.0104389	0.0312819	0.738603			rs4784006	No
ADGRG3	ENSG00000182885	QTD000070	ILMN_1798977	neutrophil	0.0101265	0.063438	0.873174			rs12927110	No
ADGRG5	ENSG00000159618	QTD000021	ENSG00000159618	monocyte	-0.0302677	0.0157868	0.0552021			rs4783993	No
ADGRG5	ENSG00000159618	QTD000080	ILMN_1666902	B cell	0.0156687	0.0334218	0.639201			rs71387180	No
ADGRG5	ENSG00000159618	QTD000082	ILMN_1666902	monocyte	-0.0408746	0.0388323	0.292527			rs2107237	No
ADGRG6	ENSG00000112414	QTD000031	ENSG00000112414	CD4+ T cell	0.0311238	0.0242203	0.198782			rs11759653	No
ADGRG7	ENSG00000144820	QTD000066	ILMN_1808078	CD8+ T cell	0.0290864	0.0318607	0.361283			rs114192210	No
ADGRG7	ENSG00000144820	QTD000067	ILMN_2125395	CD4+ T cell	0.0248426	0.0313737	0.428459			rs140174756	No
ADGRL1	ENSG00000072071	QTD000105	ENSG00000072071	T cell	-0.0952131	0.0307566	0.00196352			rs9305037	No
ADH5	ENSG00000197894	QTD000021	ENSG00000197894	monocyte	-0.0130634	0.0135206	0.333952	0.825505	0	rs17586246, rs2851258	No
ADH5	ENSG00000197894	QTD000026	ENSG00000197894	neutrophil	-0.0125051	0.0193697	0.518538			rs2602878	No
ADH5	ENSG00000197894	QTD000036	ENSG00000197894	Treg memory	-0.00881439	0.0329624	0.789155			rs72897156	No
ADH5	ENSG00000197894	QTD000539	ENSG00000197894	LCL	0.0424803	0.0684843	0.535065			rs4148886	No
ADHFE1	ENSG00000147576	QTD000115	ILMN_2363634	NK cell	0.0172866	0.0351759	0.623121	0.122514	58.0693	rs1060242, rs76251217	No
ADHFE1	ENSG00000147576	QTD000031	ENSG00000147576	CD4+ T cell	-0.0346106	0.0459256	0.451076			rs7014157	No
ADHFE1	ENSG00000147576	QTD000080	ILMN_1702858	B cell	-0.090811	0.120499	0.451076			rs7014157	No
ADHFE1	ENSG00000147576	QTD000083	ILMN_1702858	monocyte	-0.0244241	0.0229278	0.286756			rs2465982	No
ADHFE1	ENSG00000147576	QTD000539	ENSG00000147576	LCL	-0.0366457	0.0506332	0.46922			rs6984456	No
ADI1	ENSG00000182551	QTD000069	ILMN_1813975	monocyte	0.00920125	0.0555726	0.868494			rs9678134	No
ADI1	ENSG00000182551	QTD000082	ILMN_1813975	monocyte	-0.0203074	0.0459133	0.658272			rs9678831	No
ADI1	ENSG00000182551	QTD000083	ILMN_1813975	monocyte	0.0282046	0.0446824	0.527894			rs10204231	No
ADI1	ENSG00000182551	QTD000095	ENSG00000182551	LCL	0.00244701	0.0367601	0.946926			rs55954325	No
ADI1	ENSG00000182551	QTD000110	ENSG00000182551	LCL	-0.0149441	0.0309911	0.629659			rs9750132	No
ADI1	ENSG00000182551	QTD000371	ILMN_1813975	CD4+ T cell	0.0205389	0.0326264	0.529012			rs1130127	No
ADI1	ENSG00000182551	QTD000539	ENSG00000182551	LCL	-0.0155096	0.0315639	0.623164			rs6751350	No
ADIPOR1	ENSG00000159346	QTD000026	ENSG00000159346	neutrophil	-0.00713744	0.0298558	0.811056			rs2364569	No
ADIPOR2	ENSG00000006831	QTD000105	ENSG00000006831	T cell	0.03474	0.0430964	0.420185			rs117515152	No
ADIRF	ENSG00000148671	QTD000083	ILMN_1680110	monocyte	0.0208084	0.0270209	0.441251			rs1240377	No
ADK	ENSG00000156110	QTD000084	ILMN_2358626	monocyte	-0.0189636	0.0121679	0.119115	0.0626205	63.9076	rs140438685, rs61862617, rs67594352	No
ADK	ENSG00000156110	QTD000070	ILMN_2358626	neutrophil	0.0122058	0.0157263	0.437666	0.192988	40.991	rs17685047, rs67594352	No
ADK	ENSG00000156110	QTD000082	ILMN_2358626	monocyte	-0.00329875	0.0108765	0.761667	0.299541	17.0472	rs61862617, rs67594352, rs78764624	No
ADK	ENSG00000156110	QTD000021	ENSG00000156110	monocyte	-0.00482819	0.0121661	0.691474	0.831642	0	rs1766706, rs67594352, rs7924176	No
ADK	ENSG00000156110	QTD000006	ENSG00000156110	macrophage	-0.000225505	0.0140441	0.987189			rs67594352	No
ADK	ENSG00000156110	QTD000011	ENSG00000156110	macrophage	-0.000262116	0.0163242	0.987189			rs67594352	No
ADK	ENSG00000156110	QTD000016	ENSG00000156110	macrophage	-0.0047323	0.0153223	0.757435			rs35273093	No
ADK	ENSG00000156110	QTD000026	ENSG00000156110	neutrophil	-0.000241621	0.0150478	0.987189			rs67594352	No
ADK	ENSG00000156110	QTD000115	ILMN_2358626	NK cell	-0.0106443	0.0344643	0.757435			rs35273093	No
ADK	ENSG00000156110	QTD000378	ILMN_2358626	neutrophil	-0.000236741	0.0147439	0.987189			rs67594352	No
ADM	ENSG00000148926	QTD000001	ENSG00000148926	macrophage	0.0473833	0.020637	0.021674			rs66922162	No
ADM	ENSG00000148926	QTD000070	ILMN_1708934	neutrophil	-0.0586535	0.0414181	0.156736			rs7927874	No
ADM	ENSG00000148926	QTD000081	ILMN_1708934	monocyte	-0.0733887	0.0487404	0.132143			rs6484141	No
ADM	ENSG00000148926	QTD000083	ILMN_1708934	monocyte	0.0391181	0.0269659	0.146878			rs61876946	No
ADM2	ENSG00000128165	QTD000080	ILMN_1702933	B cell	0.0136072	0.0208677	0.514356			rs55996881	No
ADO	ENSG00000181915	QTD000080	ILMN_1690352	B cell	0.0485136	0.0311951	0.119906			rs224045	No
ADO	ENSG00000181915	QTD000082	ILMN_1690352	monocyte	0.0842813	0.0382755	0.0276677			rs2236295	No
ADO	ENSG00000181915	QTD000083	ILMN_1690352	monocyte	0.0582106	0.0268155	0.029948			rs1848797	No
ADO	ENSG00000181915	QTD000110	ENSG00000181915	LCL	0.0915957	0.0419977	0.0291855			rs10995311	No
ADO	ENSG00000181915	QTD000539	ENSG00000181915	LCL	0.0766214	0.0352967	0.029948			rs1848797	No
ADORA1	ENSG00000163485	QTD000006	ENSG00000163485	macrophage	0.036938	0.0191933	0.0542888			rs10920565	No
ADORA1	ENSG00000163485	QTD000069	ILMN_1747227	monocyte	0.0284085	0.0180907	0.116337			rs7555556	No
ADORA2A	ENSG00000128271	QTD000011	ENSG00000128271	macrophage	-0.0300119	0.02283	0.18865			rs140335	No
ADORA2B	ENSG00000170425	QTD000001	ENSG00000170425	macrophage	0.024075	0.0156455	0.123857			rs112064916	No
ADORA2B	ENSG00000170425	QTD000056	ENSG00000170425	LCL	0.0233184	0.0207021	0.260007			rs62071037	No
ADORA2B	ENSG00000170425	QTD000061	ENSG00000170425	LCL	0.0228261	0.0202651	0.260007			rs62071037	No
ADORA2B	ENSG00000170425	QTD000080	ILMN_1703946	B cell	-0.0145748	0.0274591	0.595569			rs2324082	No
ADORA2B	ENSG00000170425	QTD000083	ILMN_1703946	monocyte	0.0388918	0.0276183	0.159074			rs708593	No
ADORA2B	ENSG00000170425	QTD000084	ILMN_1703946	monocyte	0.0198708	0.0141109	0.159074			rs708593	No
ADORA2B	ENSG00000170425	QTD000110	ENSG00000170425	LCL	0.0618146	0.0380458	0.104217			rs62071028	No
ADORA3	ENSG00000282608	QTD000082	ILMN_1730710	monocyte	-0.159495	0.0618967	0.0099723			rs2252197	No
ADPGK	ENSG00000159322	QTD000031	ENSG00000159322	CD4+ T cell	0.0102295	0.0143803	0.476866	0.349225	4.94648	rs11072380, rs117850503, rs140199495	No
ADPGK	ENSG00000159322	QTD000371	ILMN_1793959	CD4+ T cell	0.0131854	0.0325221	0.685162			rs140379362	No
ADPGK	ENSG00000159322	QTD000539	ENSG00000159322	LCL	0.0221044	0.042471	0.602744			rs149724406	No
ADPRH	ENSG00000144843	QTD000021	ENSG00000144843	monocyte	0.00462076	0.0229516	0.840443			rs138015439	No
ADPRH	ENSG00000144843	QTD000081	ILMN_1794512	monocyte	0.0075	0.0292959	0.797945			rs13324934	No
ADPRH	ENSG00000144843	QTD000084	ILMN_1794512	monocyte	0.00916145	0.0357858	0.797945			rs13324934	No
ADPRH	ENSG00000144843	QTD000095	ENSG00000144843	LCL	0.0108994	0.0541381	0.840443			rs138015439	No
ADPRH	ENSG00000144843	QTD000105	ENSG00000144843	T cell	0.00802336	0.0398525	0.840443			rs138015439	No
ADPRH	ENSG00000144843	QTD000115	ILMN_1794512	NK cell	0.00580359	0.0288268	0.840443			rs138015439	No
ADPRM	ENSG00000170222	QTD000083	ILMN_1702526	monocyte	-0.0227861	0.0141699	0.107822	0.0975113	63.5805	rs2254730, rs9899841	No
ADPRM	ENSG00000170222	QTD000006	ENSG00000170222	macrophage	-0.011644	0.0161624	0.471253			rs2662959	No
ADPRM	ENSG00000170222	QTD000011	ENSG00000170222	macrophage	-0.0177479	0.0218881	0.417453			rs201617	No
ADPRM	ENSG00000170222	QTD000021	ENSG00000170222	monocyte	-0.0222263	0.0250715	0.37534			rs8075503	No
ADPRM	ENSG00000170222	QTD000070	ILMN_1702526	neutrophil	-0.0218933	0.0264376	0.407606			rs2662966	No
ADPRM	ENSG00000170222	QTD000081	ILMN_1702526	monocyte	-0.0246294	0.0282193	0.38278			rs2520151	No
ADPRM	ENSG00000170222	QTD000082	ILMN_1702526	monocyte	-0.0178118	0.0247234	0.471253			rs2662959	No
ADPRM	ENSG00000170222	QTD000084	ILMN_1702526	monocyte	-0.0182787	0.0218127	0.402041			rs4792019	No
ADPRM	ENSG00000170222	QTD000105	ENSG00000170222	T cell	0.00347167	0.0711984	0.96111			rs202311	No
ADPRM	ENSG00000170222	QTD000539	ENSG00000170222	LCL	0.03825	0.0585081	0.513269			rs66730944	No
ADRB1	ENSG00000043591	QTD000095	ENSG00000043591	LCL	-0.0324939	0.0313854	0.300519			rs72823020	No
ADRB2	ENSG00000169252	QTD000006	ENSG00000169252	macrophage	0.000500393	0.0275951	0.985532			rs1156195	No
ADRB2	ENSG00000169252	QTD000061	ENSG00000169252	LCL	0.00267715	0.0231917	0.9081			rs12654778	No
ADRB2	ENSG00000169252	QTD000082	ILMN_1695590	monocyte	-0.0065721	0.0450354	0.883975			rs888956	No
ADRB2	ENSG00000169252	QTD000110	ENSG00000169252	LCL	0.00482848	0.0418283	0.9081			rs12654778	No
ADRB2	ENSG00000169252	QTD000539	ENSG00000169252	LCL	0.00776221	0.0447032	0.862149			rs17778257	No
ADSS2	ENSG00000035687	QTD000021	ENSG00000035687	monocyte	-0.0030335	0.0118241	0.797525	0.844271	0	rs12026165, rs12047972, rs3127478	No
ADSS2	ENSG00000035687	QTD000069	ILMN_2092664	monocyte	0.00118169	0.0209548	0.955029	0.757349	0	rs10927196, rs12031783	No
ADSS2	ENSG00000035687	QTD000081	ILMN_2092664	monocyte	-0.00237784	0.0227641	0.916808	0.660989	0	rs10927196, rs111815157	No
ADSS2	ENSG00000035687	QTD000070	ILMN_2092664	neutrophil	-0.00576193	0.0235253	0.806514			rs59618795	No
ADSS2	ENSG00000035687	QTD000539	ENSG00000035687	LCL	0.0436253	0.0485639	0.369021			rs10927202	No
ADTRP	ENSG00000111863	QTD000031	ENSG00000111863	CD4+ T cell	0.0029821	0.0228293	0.896071			rs932344	No
ADTRP	ENSG00000111863	QTD000066	ILMN_2078592	CD8+ T cell	0.00444889	0.0340581	0.896071			rs932344	No
ADTRP	ENSG00000111863	QTD000110	ENSG00000111863	LCL	-0.0270655	0.0385816	0.482984			rs2235418	No
ADTRP	ENSG00000111863	QTD000539	ENSG00000111863	LCL	-0.0186853	0.0266357	0.482984			rs2235418	No
AEBP1	ENSG00000106624	QTD000080	ILMN_1736178	B cell	-0.011757	0.0258351	0.649054			rs2595704	No
AEBP1	ENSG00000106624	QTD000095	ENSG00000106624	LCL	-0.0242947	0.0338499	0.472931			rs2595703	No
AEBP1	ENSG00000106624	QTD000110	ENSG00000106624	LCL	-0.018048	0.0421188	0.668285			rs2239614	No
AEBP2	ENSG00000139154	QTD000026	ENSG00000139154	neutrophil	-0.0155668	0.0359748	0.665222			rs3983585	No
AEN	ENSG00000181026	QTD000021	ENSG00000181026	monocyte	0.0184822	0.0301115	0.539353			rs146743950	No
AEN	ENSG00000181026	QTD000371	ILMN_1814282	CD4+ T cell	0.0133226	0.0389351	0.732219			rs117218125	No
AFAP1	ENSG00000196526	QTD000082	ILMN_1701998	monocyte	0.00656054	0.013345	0.622994	0.428606	0	rs113852577, rs17382358, rs62290601	No
AFAP1	ENSG00000196526	QTD000021	ENSG00000196526	monocyte	0.0092999	0.0127647	0.466268			rs62290601	No
AFAP1	ENSG00000196526	QTD000026	ENSG00000196526	neutrophil	0.00931838	0.01279	0.466268			rs62290601	No
AFAP1	ENSG00000196526	QTD000031	ENSG00000196526	CD4+ T cell	0.0116804	0.0135504	0.388689			rs56078222	No
AFAP1	ENSG00000196526	QTD000067	ILMN_1701998	CD4+ T cell	0.0144847	0.0198811	0.466268			rs62290601	No
AFAP1	ENSG00000196526	QTD000070	ILMN_1701998	neutrophil	0.0123533	0.0143311	0.388689			rs56078222	No
AFAP1	ENSG00000196526	QTD000371	ILMN_1701998	CD4+ T cell	0.0239428	0.0277759	0.388689			rs56078222	No
AFAP1	ENSG00000196526	QTD000378	ILMN_1701998	neutrophil	0.0130034	0.0150852	0.388689			rs56078222	No
AFAP1L1	ENSG00000157510	QTD000001	ENSG00000157510	macrophage	0.0142806	0.015088	0.3439			rs11952673	No
AFAP1L1	ENSG00000157510	QTD000006	ENSG00000157510	macrophage	0.0112244	0.0211367	0.595392			rs970384	No
AFAP1L1	ENSG00000157510	QTD000016	ENSG00000157510	macrophage	0.0175799	0.0185739	0.3439			rs11952673	No
AFAP1L2	ENSG00000169129	QTD000080	ILMN_2404917	B cell	-0.0466943	0.0361277	0.196191			rs3750821	No
AFDN	ENSG00000130396	QTD000070	ILMN_1654915	neutrophil	0.0264139	0.014771	0.0737398	0.152978	51.0355	rs633836, rs666916	No
AFDN	ENSG00000130396	QTD000021	ENSG00000130396	monocyte	0.0173617	0.0244968	0.478488			rs666916	No
AFDN	ENSG00000130396	QTD000031	ENSG00000130396	CD4+ T cell	0.0172317	0.0176897	0.330002			rs6901522	No
AFDN	ENSG00000130396	QTD000036	ENSG00000130396	Treg memory	0.0141058	0.0151708	0.352476			rs9355142	No
AFDN	ENSG00000130396	QTD000066	ILMN_1654915	CD8+ T cell	0.0243153	0.0228268	0.28678			rs6900911	No
AFDN	ENSG00000130396	QTD000067	ILMN_1654915	CD4+ T cell	0.022948	0.0271368	0.397752			rs2295090	No
AFDN	ENSG00000130396	QTD000105	ENSG00000130396	T cell	0.0225284	0.0317867	0.478488			rs666916	No
AFDN	ENSG00000130396	QTD000115	ILMN_1654915	NK cell	0.0331496	0.0244157	0.174554			rs9364210	No
AFDN	ENSG00000130396	QTD000371	ILMN_1654915	CD4+ T cell	0.0544593	0.0455907	0.232272			rs17604543	No
AFDN	ENSG00000130396	QTD000372	ILMN_1654915	CD8+ T cell	0.0223225	0.0360319	0.535574			rs34049558	No
AFF3	ENSG00000144218	QTD000031	ENSG00000144218	CD4+ T cell	0.0900214	0.0209104	1.66914e-05			rs7608424	Yes
AFF3	ENSG00000144218	QTD000067	ILMN_1775235	CD4+ T cell	0.151932	0.0359107	2.32825e-05			rs12712065	Yes
AFF3	ENSG00000144218	QTD000073	ILMN_1697308	B cell	-0.0159591	0.0272572	0.55821			rs17023526	No
AFF3	ENSG00000144218	QTD000095	ENSG00000144218	LCL	0.0753806	0.02024	0.000195829			rs6739695	No
AFF3	ENSG00000144218	QTD000115	ILMN_1697308	NK cell	-0.0220584	0.0285223	0.4393			rs13397886	No
AFF3	ENSG00000144218	QTD000539	ENSG00000144218	LCL	0.0730016	0.0196388	0.00020144			rs6542920	No
AFMID	ENSG00000183077	QTD000069	ILMN_1707551	monocyte	0.0328173	0.0301743	0.276775			rs11649894	No
AFTPH	ENSG00000119844	QTD000056	ENSG00000119844	LCL	0.00992021	0.0300377	0.741205			rs2042091	No
AFTPH	ENSG00000119844	QTD000061	ENSG00000119844	LCL	0.00962875	0.0291552	0.741205			rs2042091	No
AFTPH	ENSG00000119844	QTD000073	ILMN_2402766	B cell	0.0162619	0.0295894	0.582605			rs12713515	No
AFTPH	ENSG00000119844	QTD000080	ILMN_2402766	B cell	0.0193579	0.0348862	0.578973			rs7576132	No
AFTPH	ENSG00000119844	QTD000095	ENSG00000119844	LCL	0.0263725	0.0358859	0.462402			rs3770727	No
AFTPH	ENSG00000119844	QTD000110	ENSG00000119844	LCL	0.0422622	0.0280652	0.132103			rs6736572	No
AFTPH	ENSG00000119844	QTD000539	ENSG00000119844	LCL	0.0107916	0.0288358	0.708222			rs2422245	No
AGA	ENSG00000038002	QTD000001	ENSG00000038002	macrophage	-6.41101e-05	0.0135196	0.996216			rs11131799	No
AGA	ENSG00000038002	QTD000006	ENSG00000038002	macrophage	-6.68314e-05	0.0140935	0.996216			rs11131799	No
AGA	ENSG00000038002	QTD000011	ENSG00000038002	macrophage	-6.82287e-05	0.0143882	0.996216			rs11131799	No
AGA	ENSG00000038002	QTD000016	ENSG00000038002	macrophage	-6.85568e-05	0.0144574	0.996216			rs11131799	No
AGA	ENSG00000038002	QTD000021	ENSG00000038002	monocyte	0.00223057	0.0136246	0.869955			rs4690522	No
AGA	ENSG00000038002	QTD000056	ENSG00000038002	LCL	-0.000108948	0.0229751	0.996216			rs11131799	No
AGA	ENSG00000038002	QTD000061	ENSG00000038002	LCL	-0.000109986	0.0231941	0.996216			rs11131799	No
AGA	ENSG00000038002	QTD000066	ILMN_1802631	CD8+ T cell	-0.000119544	0.0252097	0.996216			rs11131799	No
AGA	ENSG00000038002	QTD000070	ILMN_1802631	neutrophil	-0.0106069	0.0189175	0.575008			rs3792607	No
AGA	ENSG00000038002	QTD000073	ILMN_1802631	B cell	0.00580243	0.045629	0.898809			rs1105059	No
AGA	ENSG00000038002	QTD000082	ILMN_1802631	monocyte	0.00313574	0.0191535	0.869955			rs4690522	No
AGA	ENSG00000038002	QTD000083	ILMN_1802631	monocyte	0.00266178	0.0185458	0.885876			rs13106192	No
AGA	ENSG00000038002	QTD000095	ENSG00000038002	LCL	0.0026107	0.0175207	0.881549			rs13149149	No
AGA	ENSG00000038002	QTD000105	ENSG00000038002	T cell	0.00251702	0.0197933	0.898809			rs1105059	No
AGA	ENSG00000038002	QTD000371	ILMN_1802631	CD4+ T cell	0.00572157	0.0383982	0.881549			rs13149149	No
AGA	ENSG00000038002	QTD000372	ILMN_1802631	CD8+ T cell	0.00679192	0.0534101	0.898809			rs1105059	No
AGA	ENSG00000038002	QTD000378	ILMN_1802631	neutrophil	-0.0110608	0.019727	0.575008			rs3792607	No
AGAP3	ENSG00000133612	QTD000026	ENSG00000133612	neutrophil	0.001825	0.0172117	0.915557			rs6464126	No
AGAP3	ENSG00000133612	QTD000070	ILMN_1795918	neutrophil	0.00945489	0.02979	0.750951			rs4725388	No
AGAP3	ENSG00000133612	QTD000082	ILMN_1795918	monocyte	-0.0386463	0.0436085	0.375504			rs11769150	No
AGAP3	ENSG00000133612	QTD000083	ILMN_1795918	monocyte	-0.022078	0.0379053	0.560262			rs11769922	No
AGAP3	ENSG00000133612	QTD000084	ILMN_1795918	monocyte	-0.0199267	0.0342117	0.560262			rs11769922	No
AGAP4	ENSG00000188234	QTD000026	ENSG00000188234	neutrophil	-0.0175726	0.0240471	0.464927	0.832746	0	rs11259812, rs3889287	No
AGAP4	ENSG00000188234	QTD000110	ENSG00000188234	LCL	-0.0168665	0.0414889	0.684352			rs7087633	No
AGAP6	ENSG00000204149	QTD000539	ENSG00000204149	LCL	0.0511784	0.0174484	0.00335572	0.604283	0	rs10824926, rs7089914, rs79254555	No
AGAP6	ENSG00000204149	QTD000021	ENSG00000204149	monocyte	0.0771095	0.0284972	0.00681276			rs4838574	No
AGAP6	ENSG00000204149	QTD000031	ENSG00000204149	CD4+ T cell	0.0724955	0.0264765	0.00617935			rs2002273	No
AGAP6	ENSG00000204149	QTD000080	ILMN_2209578	B cell	0.110215	0.04089	0.00703034			rs17719831	No
AGAP6	ENSG00000204149	QTD000081	ILMN_2209578	monocyte	0.192251	0.0761604	0.0115933			rs28595354	No
AGAP6	ENSG00000204149	QTD000110	ENSG00000204149	LCL	0.117017	0.0426831	0.00611549			rs7089914	No
AGAP9	ENSG00000204172	QTD000105	ENSG00000204172	T cell	0.00741588	0.0215659	0.730944	0.947869	0	rs144479181, rs35888745, rs7923318	No
AGBL3	ENSG00000146856	QTD000110	ENSG00000146856	LCL	0.0139351	0.0315749	0.658972			rs12532630	No
AGFG1	ENSG00000173744	QTD000070	ILMN_2196734	neutrophil	0.000575394	0.0318151	0.985571			rs6436703	No
AGFG1	ENSG00000173744	QTD000372	ILMN_2196734	CD8+ T cell	0.00235034	0.0218627	0.914389			rs4673197	No
AGK	ENSG00000006530	QTD000539	ENSG00000006530	LCL	-0.049718	0.0618538	0.421513			rs10261515	No
AGL	ENSG00000162688	QTD000110	ENSG00000162688	LCL	-0.091355	0.0464725	0.0493234			rs628842	No
AGMAT	ENSG00000116771	QTD000056	ENSG00000116771	LCL	-0.0279166	0.0254687	0.273029			rs6429756	No
AGMAT	ENSG00000116771	QTD000061	ENSG00000116771	LCL	-0.0149893	0.0257305	0.560197			rs4661637	No
AGMAT	ENSG00000116771	QTD000080	ILMN_1707169	B cell	-0.0407373	0.0447974	0.363156			rs6667064	No
AGMAT	ENSG00000116771	QTD000095	ENSG00000116771	LCL	-0.0218491	0.0200736	0.276396			rs6429759	No
AGMAT	ENSG00000116771	QTD000110	ENSG00000116771	LCL	-0.0278616	0.0234956	0.235692			rs45619934	No
AGO4	ENSG00000134698	QTD000031	ENSG00000134698	CD4+ T cell	-0.111316	0.0296839	0.000176808			rs60173808	No
AGPAT2	ENSG00000169692	QTD000115	ILMN_2377430	NK cell	-0.00742564	0.016792	0.658336	0.282601	20.8686	rs6951, rs7027338, rs7855356	No
AGPAT2	ENSG00000169692	QTD000081	ILMN_2377430	monocyte	0.00525768	0.0117205	0.653728	0.468875	0	rs10320, rs117218316, rs61446747, rs6951, rs7027338	No
AGPAT2	ENSG00000169692	QTD000021	ENSG00000169692	monocyte	0.0222248	0.0302149	0.461998			rs56393704	No
AGPAT2	ENSG00000169692	QTD000066	ILMN_2377430	CD8+ T cell	0.0156781	0.0282741	0.579233			rs6951	No
AGPAT2	ENSG00000169692	QTD000067	ILMN_2377430	CD4+ T cell	0.013595	0.0245174	0.579233			rs6951	No
AGPAT2	ENSG00000169692	QTD000069	ILMN_2377430	monocyte	0.0138079	0.0249013	0.579233			rs6951	No
AGPAT2	ENSG00000169692	QTD000082	ILMN_2377430	monocyte	0.0086679	0.0156318	0.579233			rs6951	No
AGPAT2	ENSG00000169692	QTD000083	ILMN_2377430	monocyte	0.0101891	0.0183751	0.579233			rs6951	No
AGPAT2	ENSG00000169692	QTD000084	ILMN_2377430	monocyte	0.00955785	0.0172367	0.579233			rs6951	No
AGPAT2	ENSG00000169692	QTD000371	ILMN_2377430	CD4+ T cell	0.0161346	0.0290974	0.579233			rs6951	No
AGPAT2	ENSG00000169692	QTD000378	ILMN_2377430	neutrophil	0.0105545	0.0190341	0.579233			rs6951	No
AGPAT4	ENSG00000026652	QTD000070	ILMN_1730504	neutrophil	0.0170167	0.0326715	0.602477			rs12194217	No
AGPAT5	ENSG00000155189	QTD000021	ENSG00000155189	monocyte	0.0504893	0.0318511	0.112929			rs890226	No
AGPAT5	ENSG00000155189	QTD000081	ILMN_1662049	monocyte	0.0856767	0.054049	0.112929			rs890226	No
AGPS	ENSG00000018510	QTD000081	ILMN_1698209	monocyte	0.0475209	0.0283022	0.0931416	0.397226	0	rs111237427, rs1374438, rs2706142	No
AGPS	ENSG00000018510	QTD000021	ENSG00000018510	monocyte	0.00421639	0.0269948	0.875881			rs12614820	No
AGPS	ENSG00000018510	QTD000026	ENSG00000018510	neutrophil	-0.0175825	0.0324364	0.587776			rs3813260	No
AGRP	ENSG00000159723	QTD000081	ILMN_1714253	monocyte	-0.0463102	0.0263885	0.0792695			rs11860837	No
AGT	ENSG00000135744	QTD000001	ENSG00000135744	macrophage	0.0139369	0.0127463	0.274217			rs5050	No
AGT	ENSG00000135744	QTD000006	ENSG00000135744	macrophage	0.0139639	0.012771	0.274217			rs5050	No
AGT	ENSG00000135744	QTD000011	ENSG00000135744	macrophage	0.0134051	0.01226	0.274217			rs5050	No
AGT	ENSG00000135744	QTD000016	ENSG00000135744	macrophage	0.0136937	0.012524	0.274217			rs5050	No
AGTPBP1	ENSG00000135049	QTD000021	ENSG00000135049	monocyte	-0.00636627	0.0221158	0.773454			rs79634858	No
AGTPBP1	ENSG00000135049	QTD000080	ILMN_1718071	B cell	-0.00632504	0.0494174	0.898155			rs186722995	No
AGTRAP	ENSG00000177674	QTD000539	ENSG00000177674	LCL	0.00240566	0.0223899	0.914437	0.781646	0	rs12408896, rs4075034	No
AGTRAP	ENSG00000177674	QTD000031	ENSG00000177674	CD4+ T cell	0.0540052	0.0313279	0.0847312			rs12142649	No
AGTRAP	ENSG00000177674	QTD000066	ILMN_1802458	CD8+ T cell	0.00310654	0.0359338	0.931107			rs17875913	No
AGTRAP	ENSG00000177674	QTD000069	ILMN_1802458	monocyte	0.142757	0.0550327	0.00948544			rs6660106	No
AGTRAP	ENSG00000177674	QTD000070	ILMN_2307656	neutrophil	0.247961	0.0808062	0.00215075			rs6419479	No
AGTRAP	ENSG00000177674	QTD000084	ILMN_1802458	monocyte	0.0528786	0.03415	0.12152			rs6668392	No
AGTRAP	ENSG00000177674	QTD000115	ILMN_1802458	NK cell	0.0164253	0.0278819	0.555793			rs17875920	No
AHCTF1	ENSG00000153207	QTD000084	ILMN_1809139	monocyte	-0.0201813	0.0485713	0.677778			rs903462	No
AHI1	ENSG00000135541	QTD000021	ENSG00000135541	monocyte	-0.0666644	0.0159154	2.80592e-05	0.435503	0	rs13213251, rs67316642	No
AHI1	ENSG00000135541	QTD000031	ENSG00000135541	CD4+ T cell	-0.0379243	0.00930259	4.56709e-05	0.786443	0	rs13197384, rs13213251, rs7772778	No
AHI1	ENSG00000135541	QTD000539	ENSG00000135541	LCL	-0.0414744	0.00941599	1.05941e-05	0.911933	0	rs11154803, rs113052089, rs13213251, rs4896140, rs4896142	Yes
AHI1	ENSG00000135541	QTD000001	ENSG00000135541	macrophage	-0.0486193	0.0130502	0.00019488			rs9399148	No
AHI1	ENSG00000135541	QTD000036	ENSG00000135541	Treg memory	-0.0424239	0.0120054	0.000409735			rs13197384	No
AHI1	ENSG00000135541	QTD000056	ENSG00000135541	LCL	-0.0629366	0.0178102	0.000409735			rs13197384	No
AHI1	ENSG00000135541	QTD000061	ENSG00000135541	LCL	-0.0705242	0.0199574	0.000409735			rs13197384	No
AHI1	ENSG00000135541	QTD000073	ILMN_1791006	B cell	-0.109388	0.0294716	0.000205913			rs11154799	No
AHI1	ENSG00000135541	QTD000080	ILMN_1791006	B cell	-0.0494941	0.0140062	0.000409735			rs13197384	No
AHI1	ENSG00000135541	QTD000095	ENSG00000135541	LCL	-0.0714624	0.0202229	0.000409735			rs13197384	No
AHI1	ENSG00000135541	QTD000110	ENSG00000135541	LCL	-0.0528445	0.0149543	0.000409735			rs13197384	No
AHI1	ENSG00000135541	QTD000115	ILMN_1791006	NK cell	-0.131514	0.0390365	0.000754439			rs6925161	No
AHI1	ENSG00000135541	QTD000371	ILMN_1791006	CD4+ T cell	-0.0646043	0.0183337	0.000425395			rs11154801	No
AHNAK	ENSG00000124942	QTD000026	ENSG00000124942	neutrophil	0.0328791	0.0179845	0.0675212			rs61296092	No
AHNAK	ENSG00000124942	QTD000081	ILMN_1752159	monocyte	0.00858743	0.0243726	0.724583			rs117111740	No
AHNAK	ENSG00000124942	QTD000082	ILMN_1752159	monocyte	0.009575	0.0271755	0.724583			rs117111740	No
AHNAK	ENSG00000124942	QTD000083	ILMN_1752159	monocyte	0.0110419	0.0313388	0.724583			rs117111740	No
AHNAK	ENSG00000124942	QTD000084	ILMN_1752159	monocyte	0.00990003	0.028098	0.724583			rs117111740	No
AHNAK	ENSG00000124942	QTD000115	ILMN_1752159	NK cell	0.0126648	0.0359449	0.724583			rs117111740	No
AHR	ENSG00000106546	QTD000021	ENSG00000106546	monocyte	0.0348996	0.0194431	0.0726592			rs75814517	No
AHRR	ENSG00000063438	QTD000021	ENSG00000063438	monocyte	0.0530235	0.0293898	0.0712084			rs3815929	No
AHRR	ENSG00000063438	QTD000082	ILMN_1782679	monocyte	0.0385384	0.0246538	0.11801			rs2230437	No
AHRR	ENSG00000063438	QTD000083	ILMN_1782679	monocyte	0.0463582	0.0334998	0.166408			rs11740891	No
AIDA	ENSG00000186063	QTD000371	ILMN_3240117	CD4+ T cell	0.0888138	0.05387	0.099215			rs17465940	No
AIDA	ENSG00000186063	QTD000372	ILMN_3240117	CD8+ T cell	0.0732365	0.0541103	0.175907			rs2270707	No
AIF1L	ENSG00000126878	QTD000067	ILMN_3246401	CD4+ T cell	-0.00627117	0.0274289	0.819154			rs353538	No
AIFM2	ENSG00000042286	QTD000021	ENSG00000042286	monocyte	-0.0160799	0.0184236	0.382781			rs10159731	No
AIFM2	ENSG00000042286	QTD000082	ILMN_1712639	monocyte	-0.060049	0.0487553	0.218083			rs41277968	No
[truncated: 37,194 more rows]

## Sheet: ST4
Supplementary Table 4. Full Colocalization results.
[truncated: 866 more rows]

## Sheet: ST5
Supplementary Table 5. MR and colocalization results shown together
[truncated: 518 more rows]

[truncated: 3 more sheets: ST6, ST7, ST8]
